# Supplementary material for: Prioritizing key synergistic circulating microRNAs for the early diagnosis of biliary tract cancer
Source: Front Oncol. 2022 Oct 6;12:968412. doi: 10.3389/fonc.2022.968412 (PMC9582275; doi:10.3389/fonc.2022.968412)
Supplement: Supplementary file 1 [file Table_1.xls]

## Sheet: Table S1
Supplementary Table 1. decision trees without tuplicated MiRNAs and the Number of miRNAs More Than 2
miRNA_name	the No. of feature selection set	the No. of loop	AUC of single miRNA in internal evaluate set	frequency	accuracy of synergistic miRNAs in Internal evaluate set	sensitivity of synergistic miRNAs in Internal evaluate set	specificity of synergistic miRNAs in Internal evaluate set	AUC of synergistic miRNAs in Internal evaluate set
hsa-miR-106a-5p	3	2	0.6625	132	0.7917	0.9	0.25	0.7375
hsa-miR-107	3	2	0.625	168	0.7917	0.9	0.25	0.7375
hsa-miR-16-5p	3	2	0.6125	410	0.7917	0.9	0.25	0.7375
hsa-miR-26a-5p	3	2	0.6625	218	0.7917	0.9	0.25	0.7375
hsa-let-7c-5p	4	2	0.7619	340	0.7917	0.8095	0.6667	0.8254
hsa-miR-103a-3p	4	2	0.5714	182	0.7917	0.8095	0.6667	0.8254
hsa-miR-16-5p	4	2	0.5714	410	0.7917	0.8095	0.6667	0.8254
hsa-miR-20a-5p	4	2	0.6825	36	0.7917	0.8095	0.6667	0.8254
hsa-miR-16-5p	7	2	0.6125	410	0.7917	0.95	0	0.7375
hsa-miR-17-5p	7	2	0.6125	156	0.7917	0.95	0	0.7375
hsa-miR-18a-3p	7	2	0.7125	14	0.7917	0.95	0	0.7375
hsa-miR-26a-5p	7	2	0.6625	218	0.7917	0.95	0	0.7375
hsa-miR-106a-5p	13	2	0.7375	132	0.875	0.9	0.75	0.8875
hsa-miR-107	13	2	0.7	168	0.875	0.9	0.75	0.8875
hsa-miR-16-5p	13	2	0.7	410	0.875	0.9	0.75	0.8875
hsa-miR-26a-5p	13	2	0.85	218	0.875	0.9	0.75	0.8875
hsa-miR-16-5p	14	2	0.7375	410	0.875	0.95	0.5	0.875
hsa-miR-17-5p	14	2	0.825	156	0.875	0.95	0.5	0.875
hsa-miR-18a-3p	14	2	0.6625	14	0.875	0.95	0.5	0.875
hsa-miR-26a-5p	14	2	0.925	218	0.875	0.95	0.5	0.875
hsa-let-7c-5p	17	2	0.725	340	0.9167	0.95	0.75	0.85
hsa-miR-103a-3p	17	2	0.85	182	0.9167	0.95	0.75	0.85
hsa-miR-16-5p	17	2	0.7	410	0.9167	0.95	0.75	0.85
hsa-miR-20a-5p	17	2	0.6	36	0.9167	0.95	0.75	0.85
hsa-let-7c-5p	4	3	0.7302	340	0.875	0.9524	0.3333	0.7937
hsa-miR-106a-5p	4	3	0.6984	132	0.875	0.9524	0.3333	0.7937
hsa-miR-16-5p	4	3	0.619	410	0.875	0.9524	0.3333	0.7937
hsa-miR-26a-5p	4	3	0.8095	218	0.875	0.9524	0.3333	0.7937
hsa-let-7a-5p	7	3	0.5625	70	0.8333	1	0	0.8625
hsa-let-7d-5p	7	3	0.7875	174	0.8333	1	0	0.8625
hsa-miR-16-5p	7	3	0.7375	410	0.8333	1	0	0.8625
hsa-let-7d-5p	8	3	0.5556	174	0.7917	0.8571	0.3333	0.7778
hsa-miR-106a-5p	8	3	0.6984	132	0.7917	0.8571	0.3333	0.7778
hsa-miR-16-5p	8	3	0.619	410	0.7917	0.8571	0.3333	0.7778
hsa-let-7a-5p	14	3	0.7375	70	0.7917	0.95	0	0.7375
hsa-let-7d-5p	14	3	0.6875	174	0.7917	0.95	0	0.7375
hsa-miR-16-5p	14	3	0.5375	410	0.7917	0.95	0	0.7375
hsa-let-7c-5p	17	3	0.775	340	0.9167	0.95	0.75	0.95
hsa-miR-106a-5p	17	3	0.7375	132	0.9167	0.95	0.75	0.95
hsa-miR-16-5p	17	3	0.7375	410	0.9167	0.95	0.75	0.95
hsa-miR-26a-5p	17	3	0.8	218	0.9167	0.95	0.75	0.95
hsa-let-7d-5p	18	3	0.6875	174	0.9583	1	0.75	0.85
hsa-miR-106a-5p	18	3	0.8125	132	0.9583	1	0.75	0.85
hsa-miR-16-5p	18	3	0.5375	410	0.9583	1	0.75	0.85
hsa-let-7c-5p	6	4	0.725	340	0.7917	0.85	0.5	0.8625
hsa-miR-16-5p	6	4	0.7	410	0.7917	0.85	0.5	0.8625
hsa-miR-26a-5p	6	4	0.65	218	0.7917	0.85	0.5	0.8625
hsa-let-7c-5p	7	4	0.7375	340	0.9167	1	0.5	0.925
hsa-let-7d-5p	7	4	0.7625	174	0.9167	1	0.5	0.925
hsa-miR-103a-3p	7	4	0.85	182	0.9167	1	0.5	0.925
hsa-miR-16-5p	7	4	0.675	410	0.9167	1	0.5	0.925
hsa-miR-17-5p	7	4	0.525	156	0.9167	1	0.5	0.925
hsa-let-7c-5p	10	4	0.8	340	0.875	0.95	0.5	0.8375
hsa-miR-16-5p	10	4	0.5875	410	0.875	0.95	0.5	0.8375
hsa-miR-26a-5p	10	4	0.8375	218	0.875	0.95	0.5	0.8375
hsa-let-7c-5p	12	4	0.6825	340	0.9583	0.9524	1	0.9841
hsa-miR-16-5p	12	4	0.5079	410	0.9583	0.9524	1	0.9841
hsa-miR-17-5p	12	4	0.746	156	0.9583	0.9524	1	0.9841
hsa-miR-26a-5p	12	4	0.9048	218	0.9583	0.9524	1	0.9841
hsa-let-7c-5p	14	4	0.8	340	0.9583	1	0.75	0.925
hsa-let-7d-5p	14	4	0.7	174	0.9583	1	0.75	0.925
hsa-miR-103a-3p	14	4	0.7875	182	0.9583	1	0.75	0.925
hsa-miR-16-5p	14	4	0.5875	410	0.9583	1	0.75	0.925
hsa-miR-17-5p	14	4	0.8625	156	0.9583	1	0.75	0.925
hsa-let-7b-5p	16	4	0.9048	86	0.8333	0.8571	0.6667	1
hsa-miR-106a-5p	16	4	0.6508	132	0.8333	0.8571	0.6667	1
hsa-miR-16-5p	16	4	0.5079	410	0.8333	0.8571	0.6667	1
hsa-miR-17-5p	16	4	0.746	156	0.8333	0.8571	0.6667	1
hsa-miR-92a-3p	16	4	0.5714	50	0.8333	0.8571	0.6667	1
hsa-let-7c-5p	19	4	0.725	340	0.8333	0.9	0.5	0.875
hsa-miR-16-5p	19	4	0.7	410	0.8333	0.9	0.5	0.875
hsa-miR-17-5p	19	4	0.775	156	0.8333	0.9	0.5	0.875
hsa-miR-26a-5p	19	4	0.65	218	0.8333	0.9	0.5	0.875
hsa-let-7b-5p	20	4	0.85	86	0.6667	0.65	0.75	0.8875
hsa-miR-106a-5p	20	4	0.6625	132	0.6667	0.65	0.75	0.8875
hsa-miR-16-5p	20	4	0.675	410	0.6667	0.65	0.75	0.8875
hsa-miR-17-5p	20	4	0.525	156	0.6667	0.65	0.75	0.8875
hsa-miR-92a-3p	20	4	0.65	50	0.6667	0.65	0.75	0.8875
hsa-let-7a-5p	8	5	0.6032	70	0.75	0.8095	0.3333	1
hsa-let-7c-5p	8	5	0.7778	340	0.75	0.8095	0.3333	1
hsa-miR-107	8	5	0.5556	168	0.75	0.8095	0.3333	1
hsa-miR-16-5p	8	5	0.6825	410	0.75	0.8095	0.3333	1
hsa-miR-17-5p	8	5	0.6349	156	0.75	0.8095	0.3333	1
hsa-miR-99a-5p	8	5	0.9048	12	0.75	0.8095	0.3333	1
hsa-miR-106a-5p	11	5	0.7375	132	0.8333	0.9	0.5	0.8625
hsa-miR-16-5p	11	5	0.5625	410	0.8333	0.9	0.5	0.8625
hsa-miR-26a-5p	11	5	0.8375	218	0.8333	0.9	0.5	0.8625
hsa-miR-93-5p	11	5	0.6	24	0.8333	0.9	0.5	0.8625
hsa-miR-106a-5p	15	5	0.85	132	0.875	0.95	0.5	0.85
hsa-miR-16-5p	15	5	0.6125	410	0.875	0.95	0.5	0.85
hsa-miR-26a-5p	15	5	0.8125	218	0.875	0.95	0.5	0.85
hsa-miR-93-5p	15	5	0.725	24	0.875	0.95	0.5	0.85
hsa-let-7c-5p	16	5	0.7778	340	0.9167	0.9524	0.6667	1
hsa-miR-103a-3p	16	5	0.6984	182	0.9167	0.9524	0.6667	1
hsa-miR-107	16	5	0.5556	168	0.9167	0.9524	0.6667	1
hsa-miR-16-5p	16	5	0.6825	410	0.9167	0.9524	0.6667	1
hsa-miR-26a-5p	16	5	0.7778	218	0.9167	0.9524	0.6667	1
hsa-let-7a-5p	18	5	0.6875	70	0.8333	0.85	0.75	1
hsa-let-7c-5p	18	5	0.6125	340	0.8333	0.85	0.75	1
hsa-miR-107	18	5	0.9375	168	0.8333	0.85	0.75	1
hsa-miR-16-5p	18	5	0.525	410	0.8333	0.85	0.75	1
hsa-miR-17-5p	18	5	0.7125	156	0.8333	0.85	0.75	1
hsa-miR-99a-5p	18	5	0.7875	12	0.8333	0.85	0.75	1
hsa-let-7c-5p	20	5	0.85	340	0.7917	0.85	0.5	1
hsa-miR-103a-3p	20	5	0.85	182	0.7917	0.85	0.5	1
hsa-miR-107	20	5	0.65	168	0.7917	0.85	0.5	1
hsa-miR-16-5p	20	5	0.5625	410	0.7917	0.85	0.5	1
hsa-miR-26a-5p	20	5	0.8375	218	0.7917	0.85	0.5	1
hsa-miR-107	2	6	0.575	168	0.8333	1	0	0.6125
hsa-miR-16-5p	2	6	0.5125	410	0.8333	1	0	0.6125
hsa-miR-17-5p	2	6	0.55	156	0.8333	1	0	0.6125
hsa-miR-26a-5p	2	6	0.7125	218	0.8333	1	0	0.6125
hsa-let-7c-5p	3	6	0.6625	340	1	1	1	1
hsa-miR-16-5p	3	6	0.5375	410	1	1	1	1
hsa-miR-17-5p	3	6	0.6875	156	1	1	1	1
hsa-miR-26a-5p	3	6	0.6875	218	1	1	1	1
hsa-let-7b-5p	6	6	0.5375	86	0.7083	0.8	0.25	0.7125
hsa-miR-103a-3p	6	6	0.625	182	0.7083	0.8	0.25	0.7125
hsa-miR-24-3p	6	6	0.675	44	0.7083	0.8	0.25	0.7125
hsa-miR-93-5p	6	6	0.525	24	0.7083	0.8	0.25	0.7125
hsa-miR-107	9	6	0.7375	168	0.7917	0.85	0.5	0.8
hsa-miR-16-5p	9	6	0.6875	410	0.7917	0.85	0.5	0.8
hsa-miR-17-5p	9	6	0.7875	156	0.7917	0.85	0.5	0.8
hsa-miR-26a-5p	9	6	0.9	218	0.7917	0.85	0.5	0.8
hsa-let-7b-5p	10	6	0.675	86	0.7917	0.85	0.5	0.6875
hsa-miR-103a-3p	10	6	0.675	182	0.7917	0.85	0.5	0.6875
hsa-miR-24-3p	10	6	0.7125	44	0.7917	0.85	0.5	0.6875
hsa-miR-93-5p	10	6	0.7375	24	0.7917	0.85	0.5	0.6875
hsa-let-7c-5p	13	6	0.8125	340	0.875	0.85	1	0.8625
hsa-miR-16-5p	13	6	0.6875	410	0.875	0.85	1	0.8625
hsa-miR-17-5p	13	6	0.7875	156	0.875	0.85	1	0.8625
hsa-miR-26a-5p	13	6	0.9	218	0.875	0.85	1	0.8625
hsa-let-7a-5p	16	6	0.6349	70	0.875	0.9524	0.3333	1
hsa-let-7c-5p	16	6	0.8254	340	0.875	0.9524	0.3333	1
hsa-let-7d-5p	16	6	0.7937	174	0.875	0.9524	0.3333	1
hsa-miR-17-5p	16	6	0.9683	156	0.875	0.9524	0.3333	1
hsa-miR-92a-3p	16	6	0.7778	50	0.875	0.9524	0.3333	1
hsa-let-7a-5p	20	6	0.675	70	0.875	0.95	0.5	0.8875
hsa-let-7c-5p	20	6	0.6625	340	0.875	0.95	0.5	0.8875
hsa-let-7d-5p	20	6	0.775	174	0.875	0.95	0.5	0.8875
hsa-miR-17-5p	20	6	0.6875	156	0.875	0.95	0.5	0.8875
hsa-miR-92a-3p	20	6	0.5125	50	0.875	0.95	0.5	0.8875
hsa-let-7c-5p	12	7	0.7143	340	0.9583	1	0.6667	0.8254
hsa-miR-16-5p	12	7	0.5238	410	0.9583	1	0.6667	0.8254
hsa-miR-17-5p	12	7	0.6349	156	0.9583	1	0.6667	0.8254
hsa-miR-24-3p	12	7	0.6984	44	0.9583	1	0.6667	0.8254
hsa-let-7b-5p	16	7	0.6349	86	0.9167	0.9524	0.6667	0.8413
hsa-let-7c-5p	16	7	0.7143	340	0.9167	0.9524	0.6667	0.8413
hsa-miR-103a-3p	16	7	0.746	182	0.9167	0.9524	0.6667	0.8413
hsa-miR-16-5p	16	7	0.5238	410	0.9167	0.9524	0.6667	0.8413
hsa-let-7c-5p	19	7	0.8	340	0.8333	1	0	0.7875
hsa-miR-16-5p	19	7	0.6875	410	0.8333	1	0	0.7875
hsa-miR-17-5p	19	7	0.65	156	0.8333	1	0	0.7875
hsa-miR-24-3p	19	7	0.7	44	0.8333	1	0	0.7875
hsa-let-7b-5p	20	7	0.9375	86	0.7917	0.85	0.5	1
hsa-let-7c-5p	20	7	0.75	340	0.7917	0.85	0.5	1
hsa-miR-103a-3p	20	7	0.7	182	0.7917	0.85	0.5	1
hsa-miR-16-5p	20	7	0.7625	410	0.7917	0.85	0.5	1
hsa-let-7c-5p	12	8	0.746	340	0.75	0.8571	0	0.9365
hsa-let-7d-5p	12	8	0.5873	174	0.75	0.8571	0	0.9365
hsa-miR-107	12	8	0.7619	168	0.75	0.8571	0	0.9365
hsa-miR-20a-5p	12	8	0.5238	36	0.75	0.8571	0	0.9365
hsa-miR-25-3p	12	8	0.619	48	0.75	0.8571	0	0.9365
hsa-let-7d-5p	16	8	0.5873	174	0.8333	0.9524	0	0.8095
hsa-miR-103a-3p	16	8	0.4762	182	0.8333	0.9524	0	0.8095
hsa-miR-107	16	8	0.7619	168	0.8333	0.9524	0	0.8095
hsa-miR-16-5p	16	8	0.5714	410	0.8333	0.9524	0	0.8095
hsa-let-7c-5p	19	8	0.8375	340	0.8333	0.85	0.75	0.9125
hsa-let-7d-5p	19	8	0.9	174	0.8333	0.85	0.75	0.9125
hsa-miR-107	19	8	0.9375	168	0.8333	0.85	0.75	0.9125
hsa-miR-20a-5p	19	8	0.575	36	0.8333	0.85	0.75	0.9125
hsa-miR-25-3p	19	8	0.75	48	0.8333	0.85	0.75	0.9125
hsa-let-7d-5p	20	8	0.6125	174	0.9167	1	0.5	0.6375
hsa-miR-103a-3p	20	8	0.6875	182	0.9167	1	0.5	0.6375
hsa-miR-107	20	8	0.625	168	0.9167	1	0.5	0.6375
hsa-miR-16-5p	20	8	0.5	410	0.9167	1	0.5	0.6375
hsa-let-7c-5p	7	9	0.7625	340	0.8333	0.85	0.75	0.8875
hsa-miR-103a-3p	7	9	0.8125	182	0.8333	0.85	0.75	0.8875
hsa-miR-16-5p	7	9	0.4625	410	0.8333	0.85	0.75	0.8875
hsa-let-7c-5p	11	9	0.7625	340	0.875	0.95	0.5	0.9
hsa-miR-106a-5p	11	9	0.725	132	0.875	0.95	0.5	0.9
hsa-miR-107	11	9	0.6875	168	0.875	0.95	0.5	0.9
hsa-miR-16-5p	11	9	0.4625	410	0.875	0.95	0.5	0.9
hsa-let-7c-5p	14	9	0.55	340	0.875	0.9	0.75	0.6875
hsa-miR-103a-3p	14	9	0.7375	182	0.875	0.9	0.75	0.6875
hsa-miR-16-5p	14	9	0.5875	410	0.875	0.9	0.75	0.6875
hsa-let-7c-5p	15	9	0.775	340	0.9583	1	0.75	0.825
hsa-miR-106a-5p	15	9	0.625	132	0.9583	1	0.75	0.825
hsa-miR-107	15	9	0.7	168	0.9583	1	0.75	0.825
hsa-miR-16-5p	15	9	0.65	410	0.9583	1	0.75	0.825
hsa-let-7c-5p	2	10	0.7	340	0.875	0.9	0.75	0.825
hsa-miR-107	2	10	0.6375	168	0.875	0.9	0.75	0.825
hsa-miR-16-5p	2	10	0.6	410	0.875	0.9	0.75	0.825
hsa-miR-24-3p	2	10	0.675	44	0.875	0.9	0.75	0.825
hsa-let-7c-5p	4	10	0.7302	340	0.9583	1	0.6667	0.8254
hsa-miR-101-5p	4	10	0.6825	2	0.9583	1	0.6667	0.8254
hsa-miR-106a-5p	4	10	0.746	132	0.9583	1	0.6667	0.8254
hsa-miR-16-5p	4	10	0.4762	410	0.9583	1	0.6667	0.8254
hsa-let-7c-5p	9	10	0.6875	340	0.9167	0.95	0.75	0.95
hsa-miR-107	9	10	0.85	168	0.9167	0.95	0.75	0.95
hsa-miR-16-5p	9	10	0.55	410	0.9167	0.95	0.75	0.95
hsa-miR-24-3p	9	10	0.675	44	0.9167	0.95	0.75	0.95
hsa-miR-107	11	10	0.575	168	0.75	0.9	0	0.7
hsa-miR-25-3p	11	10	0.7375	48	0.75	0.9	0	0.7
hsa-miR-29a-5p	11	10	0.5	6	0.75	0.9	0	0.7
hsa-miR-107	15	10	0.6375	168	0.7917	0.85	0.5	0.65
hsa-miR-25-3p	15	10	0.6625	48	0.7917	0.85	0.5	0.65
hsa-miR-29a-5p	15	10	0.6	6	0.7917	0.85	0.5	0.65
hsa-let-7c-5p	17	10	0.6875	340	0.875	0.85	1	0.9375
hsa-miR-101-5p	17	10	0.8375	2	0.875	0.85	1	0.9375
hsa-miR-106a-5p	17	10	0.6125	132	0.875	0.85	1	0.9375
hsa-miR-16-5p	17	10	0.55	410	0.875	0.85	1	0.9375
hsa-let-7c-5p	1	11	0.85	340	0.8333	0.95	0.25	0.9625
hsa-miR-103a-3p	1	11	0.8125	182	0.8333	0.95	0.25	0.9625
hsa-miR-107	1	11	0.5125	168	0.8333	0.95	0.25	0.9625
hsa-miR-26a-5p	1	11	0.85	218	0.8333	0.95	0.25	0.9625
hsa-miR-93-5p	1	11	0.65	24	0.8333	0.95	0.25	0.9625
hsa-let-7b-5p	3	11	0.675	86	0.7917	0.9	0.25	0.825
hsa-miR-103a-3p	3	11	0.7625	182	0.7917	0.9	0.25	0.825
hsa-miR-16-5p	3	11	0.5375	410	0.7917	0.9	0.25	0.825
hsa-miR-26a-5p	3	11	0.8	218	0.7917	0.9	0.25	0.825
hsa-let-7c-5p	5	11	0.7	340	0.8333	0.9	0.5	0.9375
hsa-miR-103a-3p	5	11	0.775	182	0.8333	0.9	0.5	0.9375
hsa-miR-107	5	11	0.75	168	0.8333	0.9	0.5	0.9375
hsa-miR-26a-5p	5	11	0.825	218	0.8333	0.9	0.5	0.9375
hsa-miR-93-5p	5	11	0.7	24	0.8333	0.9	0.5	0.9375
hsa-let-7d-5p	6	11	0.675	174	0.7083	0.85	0	0.7625
hsa-miR-103a-3p	6	11	0.775	182	0.7083	0.85	0	0.7625
hsa-miR-16-5p	6	11	0.4875	410	0.7083	0.85	0	0.7625
hsa-let-7d-5p	10	11	0.7	174	0.8333	0.9	0.5	0.8375
hsa-miR-103a-3p	10	11	0.8125	182	0.8333	0.9	0.5	0.8375
hsa-miR-16-5p	10	11	0.7625	410	0.8333	0.9	0.5	0.8375
hsa-let-7b-5p	13	11	0.85	86	0.875	1	0.25	1
hsa-miR-103a-3p	13	11	0.775	182	0.875	1	0.25	1
hsa-miR-16-5p	13	11	0.65	410	0.875	1	0.25	1
hsa-miR-26a-5p	13	11	0.825	218	0.875	1	0.25	1
hsa-let-7c-5p	1	12	0.725	340	0.8333	0.85	0.75	0.825
hsa-miR-106a-5p	1	12	0.725	132	0.8333	0.85	0.75	0.825
hsa-miR-16-5p	1	12	0.725	410	0.8333	0.85	0.75	0.825
hsa-miR-103a-3p	4	12	0.8095	182	0.8333	0.9048	0.3333	0.8413
hsa-miR-16-5p	4	12	0.5556	410	0.8333	0.9048	0.3333	0.8413
hsa-miR-26a-5p	4	12	0.6825	218	0.8333	0.9048	0.3333	0.8413
hsa-miR-32-5p	4	12	0.4921	20	0.8333	0.9048	0.3333	0.8413
hsa-let-7c-5p	5	12	0.7625	340	0.9583	0.95	1	0.875
hsa-miR-106a-5p	5	12	0.7125	132	0.9583	0.95	1	0.875
hsa-miR-16-5p	5	12	0.525	410	0.9583	0.95	1	0.875
hsa-let-7a-5p	11	12	0.675	70	0.75	0.9	0	1
hsa-let-7b-5p	11	12	0.5	86	0.75	0.9	0	1
hsa-let-7c-5p	11	12	0.775	340	0.75	0.9	0	1
hsa-miR-103a-3p	11	12	0.875	182	0.75	0.9	0	1
hsa-miR-17-5p	11	12	0.75	156	0.75	0.9	0	1
hsa-miR-22-5p	11	12	0.475	22	0.75	0.9	0	1
hsa-miR-103a-3p	12	12	0.8095	182	0.875	1	0	0.7937
hsa-miR-16-5p	12	12	0.5556	410	0.875	1	0	0.7937
hsa-miR-92a-3p	12	12	0.6032	50	0.875	1	0	0.7937
hsa-miR-93-5p	12	12	0.5714	24	0.875	1	0	0.7937
hsa-let-7a-5p	15	12	0.5875	70	0.75	0.85	0.25	0.95
hsa-let-7b-5p	15	12	0.7875	86	0.75	0.85	0.25	0.95
hsa-let-7c-5p	15	12	0.85	340	0.75	0.85	0.25	0.95
hsa-miR-103a-3p	15	12	0.65	182	0.75	0.85	0.25	0.95
hsa-miR-17-5p	15	12	0.7875	156	0.75	0.85	0.25	0.95
hsa-miR-22-5p	15	12	0.4875	22	0.75	0.85	0.25	0.95
hsa-let-7d-5p	16	12	0.6984	174	0.9167	0.9524	0.6667	0.7778
hsa-miR-103a-3p	16	12	0.8095	182	0.9167	0.9524	0.6667	0.7778
hsa-miR-107	16	12	0.619	168	0.9167	0.9524	0.6667	0.7778
hsa-miR-16-5p	16	12	0.5556	410	0.9167	0.9524	0.6667	0.7778
hsa-miR-26a-5p	16	12	0.6825	218	0.9167	0.9524	0.6667	0.7778
hsa-miR-103a-3p	17	12	0.8875	182	0.75	0.75	0.75	0.975
hsa-miR-16-5p	17	12	0.525	410	0.75	0.75	0.75	0.975
hsa-miR-26a-5p	17	12	0.8625	218	0.75	0.75	0.75	0.975
hsa-miR-32-5p	17	12	0.775	20	0.75	0.75	0.75	0.975
hsa-miR-103a-3p	19	12	0.65	182	0.875	1	0.25	0.825
hsa-miR-16-5p	19	12	0.725	410	0.875	1	0.25	0.825
hsa-miR-92a-3p	19	12	0.5875	50	0.875	1	0.25	0.825
hsa-miR-93-5p	19	12	0.5375	24	0.875	1	0.25	0.825
hsa-let-7d-5p	20	12	0.7	174	0.7917	0.85	0.5	0.925
hsa-miR-103a-3p	20	12	0.875	182	0.7917	0.85	0.5	0.925
hsa-miR-107	20	12	0.9125	168	0.7917	0.85	0.5	0.925
hsa-miR-16-5p	20	12	0.75	410	0.7917	0.85	0.5	0.925
hsa-miR-26a-5p	20	12	0.725	218	0.7917	0.85	0.5	0.925
hsa-let-7b-5p	6	13	0.6375	86	0.7917	0.85	0.5	1
hsa-let-7c-5p	6	13	0.7125	340	0.7917	0.85	0.5	1
hsa-miR-103a-3p	6	13	0.8625	182	0.7917	0.85	0.5	1
hsa-miR-107	6	13	0.95	168	0.7917	0.85	0.5	1
hsa-miR-24-3p	6	13	0.7375	44	0.7917	0.85	0.5	1
hsa-let-7b-5p	10	13	0.6125	86	0.75	0.9	0	0.8625
hsa-let-7c-5p	10	13	0.85	340	0.75	0.9	0	0.8625
hsa-miR-103a-3p	10	13	0.65	182	0.75	0.9	0	0.8625
hsa-miR-107	10	13	0.5375	168	0.75	0.9	0	0.8625
hsa-miR-24-3p	10	13	0.5625	44	0.75	0.9	0	0.8625
hsa-let-7c-5p	12	13	0.6349	340	0.9583	0.9524	1	0.9206
hsa-miR-103a-3p	12	13	0.7778	182	0.9583	0.9524	1	0.9206
hsa-miR-16-5p	12	13	0.5556	410	0.9583	0.9524	1	0.9206
hsa-miR-25-3p	12	13	0.5873	48	0.9583	0.9524	1	0.9206
hsa-miR-26a-5p	12	13	0.8095	218	0.9583	0.9524	1	0.9206
hsa-let-7c-5p	19	13	0.7125	340	0.875	0.9	0.75	0.9625
hsa-miR-103a-3p	19	13	0.8625	182	0.875	0.9	0.75	0.9625
hsa-miR-16-5p	19	13	0.55	410	0.875	0.9	0.75	0.9625
hsa-miR-25-3p	19	13	0.675	48	0.875	0.9	0.75	0.9625
hsa-miR-26a-5p	19	13	0.825	218	0.875	0.9	0.75	0.9625
hsa-miR-107	8	14	0.9524	168	0.9167	0.9048	1	0.8889
hsa-miR-16-5p	8	14	0.5556	410	0.9167	0.9048	1	0.8889
hsa-miR-26a-5p	8	14	0.8889	218	0.9167	0.9048	1	0.8889
hsa-let-7d-5p	11	14	0.5875	174	0.875	1	0.25	0.7125
hsa-miR-103a-3p	11	14	0.6625	182	0.875	1	0.25	0.7125
hsa-miR-16-5p	11	14	0.5875	410	0.875	1	0.25	0.7125
hsa-let-7d-5p	15	14	0.8	174	0.875	0.95	0.5	0.8375
hsa-miR-103a-3p	15	14	0.725	182	0.875	0.95	0.5	0.8375
hsa-miR-16-5p	15	14	0.6	410	0.875	0.95	0.5	0.8375
hsa-let-7c-5p	16	14	0.746	340	0.7083	0.7619	0.3333	0.8889
hsa-miR-16-5p	16	14	0.5556	410	0.7083	0.7619	0.3333	0.8889
hsa-miR-92a-3p	16	14	0.5238	50	0.7083	0.7619	0.3333	0.8889
hsa-miR-107	18	14	0.4625	168	0.8333	0.95	0.25	0.8375
hsa-miR-16-5p	18	14	0.6125	410	0.8333	0.95	0.25	0.8375
hsa-miR-26a-5p	18	14	0.6875	218	0.8333	0.95	0.25	0.8375
hsa-let-7c-5p	20	14	0.725	340	0.875	0.95	0.5	0.85
hsa-miR-16-5p	20	14	0.5875	410	0.875	0.95	0.5	0.85
hsa-miR-92a-3p	20	14	0.6	50	0.875	0.95	0.5	0.85
hsa-let-7a-5p	4	15	0.6667	70	0.9167	1	0.3333	1
hsa-let-7d-5p	4	15	0.6349	174	0.9167	1	0.3333	1
hsa-miR-103a-3p	4	15	0.8413	182	0.9167	1	0.3333	1
hsa-miR-16-5p	4	15	0.619	410	0.9167	1	0.3333	1
hsa-miR-26a-5p	4	15	0.7619	218	0.9167	1	0.3333	1
hsa-let-7b-5p	11	15	0.7875	86	0.8333	0.9	0.5	0.95
hsa-miR-16-5p	11	15	0.5375	410	0.8333	0.9	0.5	0.95
hsa-miR-25-3p	11	15	0.6625	48	0.8333	0.9	0.5	0.95
hsa-miR-26a-5p	11	15	0.8	218	0.8333	0.9	0.5	0.95
hsa-let-7b-5p	15	15	0.625	86	0.7917	0.9	0.25	0.75
hsa-miR-16-5p	15	15	0.625	410	0.7917	0.9	0.25	0.75
hsa-miR-25-3p	15	15	0.6	48	0.7917	0.9	0.25	0.75
hsa-miR-26a-5p	15	15	0.775	218	0.7917	0.9	0.25	0.75
hsa-let-7b-5p	16	15	0.746	86	0.7917	0.9048	0	0.9206
hsa-let-7c-5p	16	15	0.746	340	0.7917	0.9048	0	0.9206
hsa-let-7d-5p	16	15	0.6349	174	0.7917	0.9048	0	0.9206
hsa-miR-16-5p	16	15	0.619	410	0.7917	0.9048	0	0.9206
hsa-miR-92a-3p	16	15	0.7302	50	0.7917	0.9048	0	0.9206
hsa-let-7a-5p	17	15	0.7125	70	0.875	1	0.25	0.6625
hsa-let-7d-5p	17	15	0.6875	174	0.875	1	0.25	0.6625
hsa-miR-103a-3p	17	15	0.6	182	0.875	1	0.25	0.6625
hsa-miR-16-5p	17	15	0.65	410	0.875	1	0.25	0.6625
hsa-miR-26a-5p	17	15	0.75	218	0.875	1	0.25	0.6625
hsa-let-7b-5p	20	15	0.7875	86	0.9167	0.95	0.75	0.925
hsa-let-7c-5p	20	15	0.8	340	0.9167	0.95	0.75	0.925
hsa-let-7d-5p	20	15	0.8875	174	0.9167	0.95	0.75	0.925
hsa-miR-16-5p	20	15	0.5375	410	0.9167	0.95	0.75	0.925
hsa-miR-92a-3p	20	15	0.55	50	0.9167	0.95	0.75	0.925
hsa-let-7d-5p	3	16	0.6875	174	0.9167	0.95	0.75	0.7375
hsa-miR-106a-5p	3	16	0.675	132	0.9167	0.95	0.75	0.7375
hsa-miR-16-5p	3	16	0.55	410	0.9167	0.95	0.75	0.7375
hsa-let-7b-5p	4	16	0.7302	86	0.7917	0.8571	0.3333	0.8254
hsa-let-7c-5p	4	16	0.746	340	0.7917	0.8571	0.3333	0.8254
hsa-let-7d-5p	4	16	0.8571	174	0.7917	0.8571	0.3333	0.8254
hsa-miR-106a-5p	4	16	0.7937	132	0.7917	0.8571	0.3333	0.8254
hsa-miR-107	4	16	0.8571	168	0.7917	0.8571	0.3333	0.8254
hsa-miR-25-3p	4	16	0.6667	48	0.7917	0.8571	0.3333	0.8254
hsa-let-7a-5p	6	16	0.725	70	0.7917	0.95	0	0.7875
hsa-let-7b-5p	6	16	0.675	86	0.7917	0.95	0	0.7875
hsa-miR-26a-5p	6	16	0.7375	218	0.7917	0.95	0	0.7875
hsa-miR-32-5p	6	16	0.6125	20	0.7917	0.95	0	0.7875
hsa-miR-98-3p	6	16	0.7	2	0.7917	0.95	0	0.7875
hsa-let-7c-5p	7	16	0.6625	340	0.8333	0.9	0.5	0.7
hsa-let-7d-5p	7	16	0.6875	174	0.8333	0.9	0.5	0.7
hsa-miR-103a-3p	7	16	0.7	182	0.8333	0.9	0.5	0.7
hsa-miR-107	7	16	0.6625	168	0.8333	0.9	0.5	0.7
hsa-miR-26a-5p	7	16	0.725	218	0.8333	0.9	0.5	0.7
hsa-let-7a-5p	10	16	0.575	70	0.875	1	0.25	0.8
hsa-let-7b-5p	10	16	0.6625	86	0.875	1	0.25	0.8
hsa-miR-26a-5p	10	16	0.825	218	0.875	1	0.25	0.8
hsa-miR-32-5p	10	16	0.55	20	0.875	1	0.25	0.8
hsa-miR-98-3p	10	16	0.65	2	0.875	1	0.25	0.8
hsa-let-7c-5p	11	16	0.6625	340	0.875	0.9	0.75	0.8
hsa-miR-16-5p	11	16	0.55	410	0.875	0.9	0.75	0.8
hsa-miR-26a-5p	11	16	0.725	218	0.875	0.9	0.75	0.8
hsa-let-7d-5p	13	16	0.75	174	0.9583	1	0.75	0.875
hsa-miR-106a-5p	13	16	0.825	132	0.9583	1	0.75	0.875
hsa-miR-16-5p	13	16	0.8125	410	0.9583	1	0.75	0.875
hsa-let-7c-5p	14	16	0.8	340	0.9167	0.95	0.75	0.9
hsa-let-7d-5p	14	16	0.75	174	0.9167	0.95	0.75	0.9
hsa-miR-103a-3p	14	16	0.825	182	0.9167	0.95	0.75	0.9
hsa-miR-107	14	16	0.75	168	0.9167	0.95	0.75	0.9
hsa-miR-26a-5p	14	16	0.825	218	0.9167	0.95	0.75	0.9
hsa-let-7c-5p	15	16	0.775	340	0.875	0.9	0.75	0.85
hsa-miR-16-5p	15	16	0.5875	410	0.875	0.9	0.75	0.85
hsa-miR-26a-5p	15	16	0.7375	218	0.875	0.9	0.75	0.85
hsa-let-7b-5p	17	16	0.6875	86	0.7917	0.8	0.75	0.925
hsa-let-7c-5p	17	16	0.85	340	0.7917	0.8	0.75	0.925
hsa-let-7d-5p	17	16	0.75	174	0.7917	0.8	0.75	0.925
hsa-miR-106a-5p	17	16	0.825	132	0.7917	0.8	0.75	0.925
hsa-miR-107	17	16	0.7	168	0.7917	0.8	0.75	0.925
hsa-miR-25-3p	17	16	0.8125	48	0.7917	0.8	0.75	0.925
hsa-let-7d-5p	4	17	0.9206	174	0.9583	1	0.6667	0.746
hsa-miR-103a-3p	4	17	0.8095	182	0.9583	1	0.6667	0.746
hsa-miR-107	4	17	0.8889	168	0.9583	1	0.6667	0.746
hsa-miR-16-5p	4	17	0.6508	410	0.9583	1	0.6667	0.746
hsa-let-7c-5p	12	17	0.8571	340	0.9583	0.9524	1	0.9365
hsa-miR-16-5p	12	17	0.6508	410	0.9583	0.9524	1	0.9365
hsa-miR-17-5p	12	17	0.7143	156	0.9583	0.9524	1	0.9365
hsa-let-7d-5p	17	17	0.6625	174	0.8333	0.95	0.25	0.675
hsa-miR-103a-3p	17	17	0.7375	182	0.8333	0.95	0.25	0.675
hsa-miR-107	17	17	0.55	168	0.8333	0.95	0.25	0.675
hsa-miR-16-5p	17	17	0.6625	410	0.8333	0.95	0.25	0.675
hsa-let-7c-5p	19	17	0.7125	340	0.7917	0.75	1	0.8625
hsa-miR-16-5p	19	17	0.6625	410	0.7917	0.75	1	0.8625
hsa-miR-17-5p	19	17	0.8875	156	0.7917	0.75	1	0.8625
hsa-let-7c-5p	1	18	0.7	340	0.7917	0.85	0.5	0.7875
hsa-miR-107	1	18	0.6875	168	0.7917	0.85	0.5	0.7875
hsa-miR-16-5p	1	18	0.5625	410	0.7917	0.85	0.5	0.7875
hsa-miR-20a-5p	1	18	0.55	36	0.7917	0.85	0.5	0.7875
hsa-let-7c-5p	5	18	0.75	340	0.9583	1	0.75	0.8
hsa-miR-107	5	18	0.6125	168	0.9583	1	0.75	0.8
hsa-miR-16-5p	5	18	0.675	410	0.9583	1	0.75	0.8
hsa-miR-20a-5p	5	18	0.775	36	0.9583	1	0.75	0.8
hsa-let-7a-5p	6	18	0.575	70	0.7917	0.85	0.5	0.6375
hsa-let-7d-5p	6	18	0.625	174	0.7917	0.85	0.5	0.6375
hsa-miR-16-5p	6	18	0.6	410	0.7917	0.85	0.5	0.6375
hsa-let-7a-5p	10	18	0.6375	70	0.875	0.9	0.75	0.7875
hsa-let-7d-5p	10	18	0.7875	174	0.875	0.9	0.75	0.7875
hsa-miR-16-5p	10	18	0.5625	410	0.875	0.9	0.75	0.7875
hsa-let-7a-5p	12	18	0.8413	70	0.9167	0.9524	0.6667	1
hsa-let-7c-5p	12	18	0.746	340	0.9167	0.9524	0.6667	1
hsa-let-7d-5p	12	18	0.8095	174	0.9167	0.9524	0.6667	1
hsa-miR-106a-5p	12	18	0.8254	132	0.9167	0.9524	0.6667	1
hsa-miR-16-5p	12	18	0.6032	410	0.9167	0.9524	0.6667	1
hsa-miR-17-5p	12	18	0.7778	156	0.9167	0.9524	0.6667	1
hsa-miR-26a-5p	12	18	0.8095	218	0.9167	0.9524	0.6667	1
hsa-let-7a-5p	19	18	0.575	70	0.875	0.95	0.5	0.85
hsa-let-7c-5p	19	18	0.7375	340	0.875	0.95	0.5	0.85
hsa-let-7d-5p	19	18	0.625	174	0.875	0.95	0.5	0.85
hsa-miR-106a-5p	19	18	0.8125	132	0.875	0.95	0.5	0.85
hsa-miR-16-5p	19	18	0.6	410	0.875	0.95	0.5	0.85
hsa-miR-17-5p	19	18	0.8125	156	0.875	0.95	0.5	0.85
hsa-miR-26a-5p	19	18	0.6375	218	0.875	0.95	0.5	0.85
hsa-let-7a-5p	1	19	0.5125	70	0.625	0.75	0	0.9125
hsa-let-7d-5p	1	19	0.75	174	0.625	0.75	0	0.9125
hsa-miR-22-5p	1	19	0.6	22	0.625	0.75	0	0.9125
hsa-miR-93-5p	1	19	0.525	24	0.625	0.75	0	0.9125
hsa-let-7a-5p	5	19	0.7125	70	0.7917	0.9	0.25	0.875
hsa-let-7d-5p	5	19	0.6875	174	0.7917	0.9	0.25	0.875
hsa-miR-22-5p	5	19	0.625	22	0.7917	0.9	0.25	0.875
hsa-miR-93-5p	5	19	0.8625	24	0.7917	0.9	0.25	0.875
hsa-miR-107	7	19	0.7375	168	0.9167	0.95	0.75	0.775
hsa-miR-16-5p	7	19	0.525	410	0.9167	0.95	0.75	0.775
hsa-miR-26a-5p	7	19	0.6375	218	0.9167	0.95	0.75	0.775
hsa-miR-107	14	19	0.6125	168	0.8333	0.95	0.25	0.6875
hsa-miR-16-5p	14	19	0.6125	410	0.8333	0.95	0.25	0.6875
hsa-miR-26a-5p	14	19	0.7125	218	0.8333	0.95	0.25	0.6875
hsa-let-7c-5p	1	20	0.6875	340	0.9583	1	0.75	1
hsa-let-7d-5p	1	20	0.7375	174	0.9583	1	0.75	1
hsa-let-7f-5p	1	20	0.5625	2	0.9583	1	0.75	1
hsa-miR-16-5p	1	20	0.5	410	0.9583	1	0.75	1
hsa-miR-17-5p	1	20	0.7	156	0.9583	1	0.75	1
hsa-miR-25-3p	1	20	0.475	48	0.9583	1	0.75	1
hsa-let-7c-5p	5	20	0.8875	340	0.9167	0.95	0.75	1
hsa-let-7d-5p	5	20	0.8875	174	0.9167	0.95	0.75	1
hsa-let-7f-5p	5	20	0.6	2	0.9167	0.95	0.75	1
hsa-miR-16-5p	5	20	0.8625	410	0.9167	0.95	0.75	1
hsa-miR-17-5p	5	20	0.8375	156	0.9167	0.95	0.75	1
hsa-miR-25-3p	5	20	0.8625	48	0.9167	0.95	0.75	1
hsa-miR-106a-5p	16	20	0.7937	132	0.8333	0.9048	0.3333	0.8413
hsa-miR-16-5p	16	20	0.6825	410	0.8333	0.9048	0.3333	0.8413
hsa-miR-26a-5p	16	20	0.6984	218	0.8333	0.9048	0.3333	0.8413
hsa-miR-106a-5p	20	20	0.6875	132	0.8333	0.9	0.5	0.7125
hsa-miR-16-5p	20	20	0.625	410	0.8333	0.9	0.5	0.7125
hsa-miR-26a-5p	20	20	0.7875	218	0.8333	0.9	0.5	0.7125
hsa-let-7c-5p	4	21	0.7302	340	0.9583	1	0.6667	0.7778
hsa-miR-106a-5p	4	21	0.6667	132	0.9583	1	0.6667	0.7778
hsa-miR-16-5p	4	21	0.7143	410	0.9583	1	0.6667	0.7778
hsa-let-7c-5p	17	21	0.8375	340	0.875	0.9	0.75	0.8125
hsa-miR-106a-5p	17	21	0.75	132	0.875	0.9	0.75	0.8125
hsa-miR-16-5p	17	21	0.625	410	0.875	0.9	0.75	0.8125
hsa-let-7a-5p	3	22	0.7875	70	0.7917	0.85	0.5	0.6375
hsa-let-7d-5p	3	22	0.8375	174	0.7917	0.85	0.5	0.6375
hsa-miR-26b-5p	3	22	0.4625	4	0.7917	0.85	0.5	0.6375
hsa-let-7c-5p	4	22	0.7937	340	0.8333	0.9048	0.3333	1
hsa-let-7d-5p	4	22	0.6508	174	0.8333	0.9048	0.3333	1
hsa-miR-103a-3p	4	22	0.7302	182	0.8333	0.9048	0.3333	1
hsa-miR-16-5p	4	22	0.4444	410	0.8333	0.9048	0.3333	1
hsa-miR-26a-5p	4	22	0.8095	218	0.8333	0.9048	0.3333	1
hsa-let-7c-5p	6	22	0.725	340	1	1	1	1
hsa-miR-103a-3p	6	22	0.9125	182	1	1	1	1
hsa-miR-107	6	22	0.5	168	1	1	1	1
hsa-miR-16-1-3p	6	22	0.5625	2	1	1	1	1
hsa-miR-16-5p	6	22	0.6375	410	1	1	1	1
hsa-let-7c-5p	7	22	0.8	340	0.9167	0.95	0.75	0.825
hsa-miR-103a-3p	7	22	0.775	182	0.9167	0.95	0.75	0.825
hsa-miR-16-5p	7	22	0.6	410	0.9167	0.95	0.75	0.825
hsa-let-7c-5p	10	22	0.7125	340	0.875	1	0.25	1
hsa-miR-103a-3p	10	22	0.725	182	0.875	1	0.25	1
hsa-miR-107	10	22	0.9625	168	0.875	1	0.25	1
hsa-miR-16-1-3p	10	22	0.775	2	0.875	1	0.25	1
hsa-miR-16-5p	10	22	0.7	410	0.875	1	0.25	1
hsa-let-7b-5p	11	22	0.6375	86	0.9583	0.95	1	0.8125
hsa-miR-107	11	22	0.7875	168	0.9583	0.95	1	0.8125
hsa-miR-16-5p	11	22	0.6	410	0.9583	0.95	1	0.8125
hsa-miR-17-5p	11	22	0.7375	156	0.9583	0.95	1	0.8125
hsa-miR-26a-5p	11	22	0.8125	218	0.9583	0.95	1	0.8125
hsa-miR-93-5p	11	22	0.6125	24	0.9583	0.95	1	0.8125
hsa-miR-107	12	22	0.6667	168	0.875	0.9048	0.6667	0.8095
hsa-miR-16-2-3p	12	22	0.4921	12	0.875	0.9048	0.6667	0.8095
hsa-miR-16-5p	12	22	0.4444	410	0.875	0.9048	0.6667	0.8095
hsa-miR-26a-5p	12	22	0.8095	218	0.875	0.9048	0.6667	0.8095
hsa-let-7a-5p	13	22	0.5875	70	0.7917	0.9	0.25	0.7
hsa-let-7d-5p	13	22	0.6875	174	0.7917	0.9	0.25	0.7
hsa-miR-26b-5p	13	22	0.6625	4	0.7917	0.9	0.25	0.7
hsa-let-7c-5p	14	22	0.7125	340	0.9167	1	0.5	0.7125
hsa-miR-103a-3p	14	22	0.725	182	0.9167	1	0.5	0.7125
hsa-miR-16-5p	14	22	0.7	410	0.9167	1	0.5	0.7125
hsa-let-7b-5p	15	22	0.6375	86	0.8333	0.95	0.25	0.7125
hsa-miR-107	15	22	0.5	168	0.8333	0.95	0.25	0.7125
hsa-miR-16-5p	15	22	0.6375	410	0.8333	0.95	0.25	0.7125
hsa-miR-17-5p	15	22	0.675	156	0.8333	0.95	0.25	0.7125
hsa-miR-26a-5p	15	22	0.7375	218	0.8333	0.95	0.25	0.7125
hsa-miR-93-5p	15	22	0.7125	24	0.8333	0.95	0.25	0.7125
hsa-let-7c-5p	16	22	0.7937	340	0.875	0.9048	0.6667	0.9206
hsa-miR-103a-3p	16	22	0.7302	182	0.875	0.9048	0.6667	0.9206
hsa-miR-107	16	22	0.6667	168	0.875	0.9048	0.6667	0.9206
hsa-miR-16-5p	16	22	0.4444	410	0.875	0.9048	0.6667	0.9206
hsa-let-7c-5p	17	22	0.775	340	0.7917	0.85	0.5	1
hsa-let-7d-5p	17	22	0.6875	174	0.7917	0.85	0.5	1
hsa-miR-103a-3p	17	22	0.8625	182	0.7917	0.85	0.5	1
hsa-miR-16-5p	17	22	0.725	410	0.7917	0.85	0.5	1
hsa-miR-26a-5p	17	22	0.6875	218	0.7917	0.85	0.5	1
hsa-miR-107	19	22	0.5	168	0.8333	0.95	0.25	0.625
hsa-miR-16-2-3p	19	22	0.4875	12	0.8333	0.95	0.25	0.625
hsa-miR-16-5p	19	22	0.6375	410	0.8333	0.95	0.25	0.625
hsa-miR-26a-5p	19	22	0.7375	218	0.8333	0.95	0.25	0.625
hsa-let-7c-5p	20	22	0.8	340	0.9167	0.95	0.75	0.825
hsa-miR-103a-3p	20	22	0.775	182	0.9167	0.95	0.75	0.825
hsa-miR-107	20	22	0.7875	168	0.9167	0.95	0.75	0.825
hsa-miR-16-5p	20	22	0.6	410	0.9167	0.95	0.75	0.825
hsa-let-7c-5p	4	23	0.7937	340	0.875	0.9524	0.3333	0.9524
hsa-miR-107	4	23	0.6984	168	0.875	0.9524	0.3333	0.9524
hsa-miR-17-5p	4	23	0.9206	156	0.875	0.9524	0.3333	0.9524
hsa-miR-25-3p	4	23	0.7778	48	0.875	0.9524	0.3333	0.9524
hsa-miR-26a-5p	4	23	0.8254	218	0.875	0.9524	0.3333	0.9524
hsa-let-7c-5p	17	23	0.775	340	0.7917	0.9	0.25	0.7625
hsa-miR-107	17	23	0.75	168	0.7917	0.9	0.25	0.7625
hsa-miR-17-5p	17	23	0.75	156	0.7917	0.9	0.25	0.7625
hsa-miR-25-3p	17	23	0.7125	48	0.7917	0.9	0.25	0.7625
hsa-miR-26a-5p	17	23	0.7	218	0.7917	0.9	0.25	0.7625
hsa-let-7d-5p	2	24	0.65	174	0.8333	0.9	0.5	0.75
hsa-miR-17-5p	2	24	0.725	156	0.8333	0.9	0.5	0.75
hsa-miR-92a-3p	2	24	0.7	50	0.8333	0.9	0.5	0.75
hsa-let-7a-5p	3	24	0.775	70	0.7917	0.95	0	0.8
hsa-let-7c-5p	3	24	0.6125	340	0.7917	0.95	0	0.8
hsa-miR-103a-3p	3	24	0.5125	182	0.7917	0.95	0	0.8
hsa-miR-107	3	24	0.525	168	0.7917	0.95	0	0.8
hsa-miR-16-5p	3	24	0.5375	410	0.7917	0.95	0	0.8
hsa-miR-107	7	24	0.525	168	0.875	0.95	0.5	0.5625
hsa-miR-16-5p	7	24	0.5375	410	0.875	0.95	0.5	0.5625
hsa-miR-26a-5p	7	24	0.6	218	0.875	0.95	0.5	0.5625
hsa-let-7d-5p	9	24	0.775	174	0.875	0.95	0.5	0.7625
hsa-miR-17-5p	9	24	0.7	156	0.875	0.95	0.5	0.7625
hsa-miR-92a-3p	9	24	0.6	50	0.875	0.95	0.5	0.7625
hsa-let-7a-5p	13	24	0.65	70	0.9167	1	0.5	1
hsa-let-7c-5p	13	24	0.7625	340	0.9167	1	0.5	1
hsa-miR-103a-3p	13	24	0.8	182	0.9167	1	0.5	1
hsa-miR-107	13	24	0.875	168	0.9167	1	0.5	1
hsa-miR-16-5p	13	24	0.675	410	0.9167	1	0.5	1
hsa-miR-107	14	24	0.7875	168	0.9167	0.95	0.75	0.7875
hsa-miR-16-5p	14	24	0.625	410	0.9167	0.95	0.75	0.7875
hsa-miR-26a-5p	14	24	0.8125	218	0.9167	0.95	0.75	0.7875
hsa-let-7c-5p	16	24	0.8571	340	0.9167	0.9048	1	1
hsa-miR-103a-3p	16	24	1	182	0.9167	0.9048	1	1
hsa-miR-107	16	24	1	168	0.9167	0.9048	1	1
hsa-miR-16-5p	16	24	0.6984	410	0.9167	0.9048	1	1
hsa-miR-26a-5p	16	24	1	218	0.9167	0.9048	1	1
hsa-let-7c-5p	20	24	0.6125	340	0.875	0.95	0.5	0.7375
hsa-miR-103a-3p	20	24	0.5125	182	0.875	0.95	0.5	0.7375
hsa-miR-107	20	24	0.525	168	0.875	0.95	0.5	0.7375
hsa-miR-16-5p	20	24	0.5375	410	0.875	0.95	0.5	0.7375
hsa-miR-26a-5p	20	24	0.6	218	0.875	0.95	0.5	0.7375
hsa-let-7c-5p	2	25	0.725	340	0.875	0.9	0.75	0.7375
hsa-let-7d-5p	2	25	0.8125	174	0.875	0.9	0.75	0.7375
hsa-miR-103a-3p	2	25	0.65	182	0.875	0.9	0.75	0.7375
hsa-miR-107	2	25	0.825	168	0.875	0.9	0.75	0.7375
hsa-miR-16-5p	2	25	0.5625	410	0.875	0.9	0.75	0.7375
hsa-let-7c-5p	3	25	0.85	340	0.875	0.95	0.5	1
hsa-miR-107	3	25	0.65	168	0.875	0.95	0.5	1
hsa-miR-16-5p	3	25	0.7125	410	0.875	0.95	0.5	1
hsa-miR-24-3p	3	25	0.825	44	0.875	0.95	0.5	1
hsa-let-7c-5p	9	25	0.725	340	0.875	0.95	0.5	0.9
hsa-let-7d-5p	9	25	0.6625	174	0.875	0.95	0.5	0.9
hsa-miR-103a-3p	9	25	0.6625	182	0.875	0.95	0.5	0.9
hsa-miR-107	9	25	0.6	168	0.875	0.95	0.5	0.9
hsa-miR-16-5p	9	25	0.5875	410	0.875	0.95	0.5	0.9
hsa-miR-107	11	25	0.65	168	0.875	0.95	0.5	0.7625
hsa-miR-16-5p	11	25	0.7125	410	0.875	0.95	0.5	0.7625
hsa-miR-26a-5p	11	25	0.85	218	0.875	0.95	0.5	0.7625
hsa-let-7c-5p	13	25	0.725	340	0.9167	0.95	0.75	0.8875
hsa-miR-107	13	25	0.6	168	0.9167	0.95	0.75	0.8875
hsa-miR-16-5p	13	25	0.5875	410	0.9167	0.95	0.75	0.8875
hsa-miR-24-3p	13	25	0.5375	44	0.9167	0.95	0.75	0.8875
hsa-miR-107	15	25	0.825	168	0.9167	0.95	0.75	0.7875
hsa-miR-16-5p	15	25	0.5625	410	0.9167	0.95	0.75	0.7875
hsa-miR-26a-5p	15	25	0.7625	218	0.9167	0.95	0.75	0.7875
hsa-let-7c-5p	7	26	0.6875	340	0.7083	0.7	0.75	0.95
hsa-let-7d-5p	7	26	0.925	174	0.7083	0.7	0.75	0.95
hsa-miR-16-5p	7	26	0.575	410	0.7083	0.7	0.75	0.95
hsa-miR-17-5p	7	26	0.6	156	0.7083	0.7	0.75	0.95
hsa-miR-92a-3p	7	26	0.575	50	0.7083	0.7	0.75	0.95
hsa-let-7b-5p	8	26	0.5556	86	0.875	0.9524	0.3333	0.746
hsa-let-7d-5p	8	26	0.6349	174	0.875	0.9524	0.3333	0.746
hsa-miR-16-5p	8	26	0.5556	410	0.875	0.9524	0.3333	0.746
hsa-miR-26a-5p	8	26	0.6825	218	0.875	0.9524	0.3333	0.746
hsa-miR-92a-3p	8	26	0.6349	50	0.875	0.9524	0.3333	0.746
hsa-let-7c-5p	11	26	0.6875	340	0.7917	0.85	0.5	0.9625
hsa-miR-103a-3p	11	26	0.7875	182	0.7917	0.85	0.5	0.9625
hsa-miR-107	11	26	0.625	168	0.7917	0.85	0.5	0.9625
hsa-miR-16-5p	11	26	0.575	410	0.7917	0.85	0.5	0.9625
hsa-let-7c-5p	12	26	0.619	340	0.8333	0.8571	0.6667	1
hsa-let-7d-5p	12	26	0.6349	174	0.8333	0.8571	0.6667	1
hsa-miR-106a-5p	12	26	0.873	132	0.8333	0.8571	0.6667	1
hsa-miR-24-3p	12	26	0.6667	44	0.8333	0.8571	0.6667	1
hsa-miR-25-3p	12	26	0.6984	48	0.8333	0.8571	0.6667	1
hsa-miR-93-5p	12	26	0.6508	24	0.8333	0.8571	0.6667	1
hsa-let-7c-5p	14	26	0.8375	340	0.875	0.9	0.75	0.9625
hsa-let-7d-5p	14	26	0.725	174	0.875	0.9	0.75	0.9625
hsa-miR-16-5p	14	26	0.7375	410	0.875	0.9	0.75	0.9625
hsa-miR-17-5p	14	26	0.825	156	0.875	0.9	0.75	0.9625
hsa-miR-92a-3p	14	26	0.475	50	0.875	0.9	0.75	0.9625
hsa-let-7c-5p	15	26	0.825	340	0.8333	0.9	0.5	0.85
hsa-miR-103a-3p	15	26	0.6875	182	0.8333	0.9	0.5	0.85
hsa-miR-107	15	26	0.6375	168	0.8333	0.9	0.5	0.85
hsa-miR-16-5p	15	26	0.7875	410	0.8333	0.9	0.5	0.85
hsa-let-7c-5p	16	26	0.619	340	0.9167	0.9524	0.6667	0.9365
hsa-let-7d-5p	16	26	0.6349	174	0.9167	0.9524	0.6667	0.9365
hsa-miR-101-3p	16	26	0.8095	2	0.9167	0.9524	0.6667	0.9365
hsa-miR-16-5p	16	26	0.5556	410	0.9167	0.9524	0.6667	0.9365
hsa-let-7b-5p	18	26	0.825	86	0.9167	1	0.5	1
hsa-let-7d-5p	18	26	0.725	174	0.9167	1	0.5	1
hsa-miR-16-5p	18	26	0.7375	410	0.9167	1	0.5	1
hsa-miR-26a-5p	18	26	0.875	218	0.9167	1	0.5	1
hsa-miR-92a-3p	18	26	0.475	50	0.9167	1	0.5	1
hsa-let-7c-5p	19	26	0.825	340	0.8333	0.85	0.75	1
hsa-let-7d-5p	19	26	0.775	174	0.8333	0.85	0.75	1
hsa-miR-106a-5p	19	26	0.7375	132	0.8333	0.85	0.75	1
hsa-miR-24-3p	19	26	0.55	44	0.8333	0.85	0.75	1
hsa-miR-25-3p	19	26	0.7375	48	0.8333	0.85	0.75	1
hsa-miR-93-5p	19	26	0.7125	24	0.8333	0.85	0.75	1
hsa-let-7c-5p	20	26	0.6875	340	0.9167	0.95	0.75	0.9375
hsa-let-7d-5p	20	26	0.925	174	0.9167	0.95	0.75	0.9375
hsa-miR-101-3p	20	26	0.775	2	0.9167	0.95	0.75	0.9375
hsa-miR-16-5p	20	26	0.575	410	0.9167	0.95	0.75	0.9375
hsa-let-7d-5p	12	27	0.4603	174	0.9167	1	0.3333	0.619
hsa-miR-103a-3p	12	27	0.5397	182	0.9167	1	0.3333	0.619
hsa-miR-16-5p	12	27	0.5556	410	0.9167	1	0.3333	0.619
hsa-let-7d-5p	19	27	0.8125	174	0.875	0.95	0.5	0.75
hsa-miR-103a-3p	19	27	0.7125	182	0.875	0.95	0.5	0.75
hsa-miR-16-5p	19	27	0.5375	410	0.875	0.95	0.5	0.75
hsa-let-7d-5p	1	28	0.4625	174	0.7917	0.9	0.25	0.675
hsa-miR-16-5p	1	28	0.6125	410	0.7917	0.9	0.25	0.675
hsa-miR-26a-5p	1	28	0.625	218	0.7917	0.9	0.25	0.675
hsa-let-7c-5p	3	28	0.65	340	0.8333	0.9	0.5	0.7375
hsa-miR-103a-3p	3	28	0.7875	182	0.8333	0.9	0.5	0.7375
hsa-miR-106a-5p	3	28	0.6375	132	0.8333	0.9	0.5	0.7375
hsa-miR-24-3p	3	28	0.6375	44	0.8333	0.9	0.5	0.7375
hsa-miR-26a-5p	3	28	0.75	218	0.8333	0.9	0.5	0.7375
hsa-let-7d-5p	5	28	0.95	174	0.9583	1	0.75	0.95
hsa-miR-16-5p	5	28	0.725	410	0.9583	1	0.75	0.95
hsa-miR-26a-5p	5	28	0.85	218	0.9583	1	0.75	0.95
hsa-let-7c-5p	6	28	0.7875	340	0.9167	0.9	1	0.825
hsa-let-7d-5p	6	28	0.8	174	0.9167	0.9	1	0.825
hsa-miR-106a-5p	6	28	0.7625	132	0.9167	0.9	1	0.825
hsa-let-7d-5p	8	28	0.8889	174	0.9583	1	0.6667	0.8413
hsa-miR-16-5p	8	28	0.7143	410	0.9583	1	0.6667	0.8413
hsa-miR-17-5p	8	28	0.8571	156	0.9583	1	0.6667	0.8413
hsa-let-7c-5p	10	28	0.7	340	0.8333	0.95	0.25	0.8625
hsa-let-7d-5p	10	28	0.4625	174	0.8333	0.95	0.25	0.8625
hsa-miR-106a-5p	10	28	0.75	132	0.8333	0.95	0.25	0.8625
hsa-let-7b-5p	11	28	0.7125	86	0.9167	0.95	0.75	0.8625
hsa-let-7c-5p	11	28	0.65	340	0.9167	0.95	0.75	0.8625
hsa-miR-106a-5p	11	28	0.6375	132	0.9167	0.95	0.75	0.8625
hsa-miR-16-5p	11	28	0.5125	410	0.9167	0.95	0.75	0.8625
hsa-miR-26a-5p	11	28	0.75	218	0.9167	0.95	0.75	0.8625
hsa-let-7c-5p	13	28	0.875	340	0.9583	1	0.75	0.875
hsa-miR-103a-3p	13	28	0.75	182	0.9583	1	0.75	0.875
hsa-miR-106a-5p	13	28	0.725	132	0.9583	1	0.75	0.875
hsa-miR-24-3p	13	28	0.775	44	0.9583	1	0.75	0.875
hsa-miR-26a-5p	13	28	0.85	218	0.9583	1	0.75	0.875
hsa-let-7b-5p	15	28	0.4625	86	0.875	0.95	0.5	1
hsa-let-7c-5p	15	28	0.7875	340	0.875	0.95	0.5	1
hsa-miR-106a-5p	15	28	0.7625	132	0.875	0.95	0.5	1
hsa-miR-16-5p	15	28	0.6625	410	0.875	0.95	0.5	1
hsa-miR-26a-5p	15	28	0.8875	218	0.875	0.95	0.5	1
hsa-let-7c-5p	16	28	0.8413	340	1	1	1	1
hsa-miR-16-5p	16	28	0.7143	410	1	1	1	1
hsa-miR-17-5p	16	28	0.8571	156	1	1	1	1
hsa-miR-26a-5p	16	28	0.9365	218	1	1	1	1
hsa-let-7d-5p	18	28	0.4625	174	0.8333	0.95	0.25	0.85
hsa-miR-16-5p	18	28	0.6125	410	0.8333	0.95	0.25	0.85
hsa-miR-17-5p	18	28	0.8	156	0.8333	0.95	0.25	0.85
hsa-let-7c-5p	20	28	0.65	340	0.9167	0.95	0.75	0.8375
hsa-miR-16-5p	20	28	0.5125	410	0.9167	0.95	0.75	0.8375
hsa-miR-17-5p	20	28	0.675	156	0.9167	0.95	0.75	0.8375
hsa-miR-26a-5p	20	28	0.75	218	0.9167	0.95	0.75	0.8375
hsa-let-7b-5p	3	29	0.7625	86	0.75	0.85	0.25	0.95
hsa-let-7c-5p	3	29	0.6625	340	0.75	0.85	0.25	0.95
hsa-let-7d-5p	3	29	0.5875	174	0.75	0.85	0.25	0.95
hsa-miR-103a-3p	3	29	0.7625	182	0.75	0.85	0.25	0.95
hsa-miR-105-3p	3	29	0.5125	4	0.75	0.85	0.25	0.95
hsa-miR-25-3p	3	29	0.5875	48	0.75	0.85	0.25	0.95
hsa-let-7c-5p	6	29	0.825	340	0.9167	0.9	1	0.9
hsa-miR-16-5p	6	29	0.75	410	0.9167	0.9	1	0.9
hsa-miR-26a-5p	6	29	0.8125	218	0.9167	0.9	1	0.9
hsa-let-7c-5p	7	29	0.6625	340	0.875	0.95	0.5	0.6625
hsa-miR-26a-5p	7	29	0.7375	218	0.875	0.95	0.5	0.6625
hsa-miR-92a-3p	7	29	0.6	50	0.875	0.95	0.5	0.6625
hsa-let-7c-5p	10	29	0.725	340	0.8333	0.85	0.75	0.9375
hsa-miR-16-5p	10	29	0.5375	410	0.8333	0.85	0.75	0.9375
hsa-miR-26a-5p	10	29	0.7125	218	0.8333	0.85	0.75	0.9375
hsa-let-7b-5p	13	29	0.75	86	0.7917	0.9	0.25	0.8375
hsa-let-7c-5p	13	29	0.825	340	0.7917	0.9	0.25	0.8375
hsa-let-7d-5p	13	29	0.8625	174	0.7917	0.9	0.25	0.8375
hsa-miR-103a-3p	13	29	0.65	182	0.7917	0.9	0.25	0.8375
hsa-miR-105-3p	13	29	0.65	4	0.7917	0.9	0.25	0.8375
hsa-miR-25-3p	13	29	0.825	48	0.7917	0.9	0.25	0.8375
hsa-let-7c-5p	14	29	0.725	340	0.75	0.8	0.5	0.6875
hsa-miR-26a-5p	14	29	0.7125	218	0.75	0.8	0.5	0.6875
hsa-miR-92a-3p	14	29	0.5375	50	0.75	0.8	0.5	0.6875
hsa-let-7a-5p	4	30	0.619	70	0.7917	0.8571	0.3333	0.9206
hsa-let-7c-5p	4	30	0.746	340	0.7917	0.8571	0.3333	0.9206
hsa-miR-107	4	30	0.619	168	0.7917	0.8571	0.3333	0.9206
hsa-miR-16-2-3p	4	30	0.5238	12	0.7917	0.8571	0.3333	0.9206
hsa-miR-26a-5p	4	30	0.7302	218	0.7917	0.8571	0.3333	0.9206
hsa-miR-103a-3p	7	30	0.7625	182	0.7917	0.85	0.5	0.925
hsa-miR-106a-5p	7	30	0.65	132	0.7917	0.85	0.5	0.925
hsa-miR-17-5p	7	30	0.6125	156	0.7917	0.85	0.5	0.925
hsa-miR-23a-3p	7	30	0.45	10	0.7917	0.85	0.5	0.925
hsa-miR-26a-5p	7	30	0.8375	218	0.7917	0.85	0.5	0.925
hsa-miR-92a-3p	7	30	0.575	50	0.7917	0.85	0.5	0.925
hsa-miR-103a-3p	14	30	0.725	182	0.8333	0.9	0.5	0.825
hsa-miR-106a-5p	14	30	0.6875	132	0.8333	0.9	0.5	0.825
hsa-miR-17-5p	14	30	0.775	156	0.8333	0.9	0.5	0.825
hsa-miR-23a-3p	14	30	0.7	10	0.8333	0.9	0.5	0.825
hsa-miR-26a-5p	14	30	0.7875	218	0.8333	0.9	0.5	0.825
hsa-miR-92a-3p	14	30	0.6125	50	0.8333	0.9	0.5	0.825
hsa-let-7a-5p	17	30	0.7	70	0.8333	1	0	0.7875
hsa-let-7c-5p	17	30	0.775	340	0.8333	1	0	0.7875
hsa-miR-107	17	30	0.6375	168	0.8333	1	0	0.7875
hsa-miR-16-2-3p	17	30	0.4375	12	0.8333	1	0	0.7875
hsa-miR-26a-5p	17	30	0.85	218	0.8333	1	0	0.7875
hsa-let-7c-5p	1	32	0.8625	340	0.875	0.95	0.5	0.95
hsa-miR-103a-3p	1	32	0.8	182	0.875	0.95	0.5	0.95
hsa-miR-16-5p	1	32	0.7625	410	0.875	0.95	0.5	0.95
hsa-let-7c-5p	5	32	0.65	340	0.8333	1	0	0.7625
hsa-miR-103a-3p	5	32	0.575	182	0.8333	1	0	0.7625
hsa-miR-16-5p	5	32	0.5125	410	0.8333	1	0	0.7625
hsa-let-7d-5p	7	33	0.6125	174	0.875	0.95	0.5	0.85
hsa-miR-103a-3p	7	33	0.7375	182	0.875	0.95	0.5	0.85
hsa-miR-16-5p	7	33	0.4875	410	0.875	0.95	0.5	0.85
hsa-miR-26a-5p	7	33	0.725	218	0.875	0.95	0.5	0.85
hsa-miR-92a-3p	7	33	0.625	50	0.875	0.95	0.5	0.85
hsa-let-7c-5p	12	33	0.8571	340	0.875	1	0	1
hsa-miR-107	12	33	0.619	168	0.875	1	0	1
hsa-miR-24-3p	12	33	0.5238	44	0.875	1	0	1
hsa-miR-26a-5p	12	33	0.8254	218	0.875	1	0	1
hsa-let-7d-5p	14	33	0.925	174	0.9583	1	0.75	0.8875
hsa-miR-103a-3p	14	33	0.775	182	0.9583	1	0.75	0.8875
hsa-miR-16-5p	14	33	0.65	410	0.9583	1	0.75	0.8875
hsa-miR-26a-5p	14	33	0.875	218	0.9583	1	0.75	0.8875
hsa-miR-92a-3p	14	33	0.5875	50	0.9583	1	0.75	0.8875
hsa-let-7c-5p	16	33	0.8571	340	0.9167	0.9524	0.6667	1
hsa-let-7d-5p	16	33	0.6825	174	0.9167	0.9524	0.6667	1
hsa-miR-107	16	33	0.619	168	0.9167	0.9524	0.6667	1
hsa-miR-16-5p	16	33	0.7937	410	0.9167	0.9524	0.6667	1
hsa-miR-26a-5p	16	33	0.8254	218	0.9167	0.9524	0.6667	1
hsa-let-7c-5p	19	33	0.825	340	0.9167	0.95	0.75	0.8125
hsa-miR-107	19	33	0.7375	168	0.9167	0.95	0.75	0.8125
hsa-miR-24-3p	19	33	0.8875	44	0.9167	0.95	0.75	0.8125
hsa-miR-26a-5p	19	33	0.85	218	0.9167	0.95	0.75	0.8125
hsa-let-7c-5p	20	33	0.5875	340	0.8333	0.9	0.5	0.975
hsa-let-7d-5p	20	33	0.6125	174	0.8333	0.9	0.5	0.975
hsa-miR-107	20	33	0.9	168	0.8333	0.9	0.5	0.975
hsa-miR-16-5p	20	33	0.4875	410	0.8333	0.9	0.5	0.975
hsa-miR-26a-5p	20	33	0.725	218	0.8333	0.9	0.5	0.975
hsa-miR-16-5p	6	35	0.625	410	0.7917	0.85	0.5	0.7625
hsa-miR-25-3p	6	35	0.7625	48	0.7917	0.85	0.5	0.7625
hsa-miR-26a-5p	6	35	0.675	218	0.7917	0.85	0.5	0.7625
hsa-miR-16-5p	10	35	0.7	410	0.875	0.85	1	0.8
hsa-miR-25-3p	10	35	0.5625	48	0.875	0.85	1	0.8
hsa-miR-26a-5p	10	35	0.9	218	0.875	0.85	1	0.8
hsa-let-7c-5p	1	36	0.875	340	0.8333	1	0	1
hsa-miR-103a-3p	1	36	0.9	182	0.8333	1	0	1
hsa-miR-106a-5p	1	36	0.7	132	0.8333	1	0	1
hsa-miR-17-5p	1	36	0.675	156	0.8333	1	0	1
hsa-miR-208a-3p	1	36	0.5875	4	0.8333	1	0	1
hsa-miR-22-5p	1	36	0.5375	22	0.8333	1	0	1
hsa-let-7b-5p	2	36	0.5375	86	0.5833	0.7	0	0.875
hsa-let-7c-5p	2	36	0.7125	340	0.5833	0.7	0	0.875
hsa-let-7f-2-3p	2	36	0.6	8	0.5833	0.7	0	0.875
hsa-miR-103a-3p	2	36	0.8125	182	0.5833	0.7	0	0.875
hsa-miR-26a-5p	2	36	0.5875	218	0.5833	0.7	0	0.875
hsa-let-7c-5p	4	36	0.6984	340	0.9167	0.9048	1	1
hsa-miR-103a-3p	4	36	0.873	182	0.9167	0.9048	1	1
hsa-miR-16-5p	4	36	0.619	410	0.9167	0.9048	1	1
hsa-miR-26a-5p	4	36	0.7619	218	0.9167	0.9048	1	1
hsa-let-7c-5p	5	36	0.75	340	0.7917	0.9	0.25	0.85
hsa-miR-103a-3p	5	36	0.75	182	0.7917	0.9	0.25	0.85
hsa-miR-106a-5p	5	36	0.7875	132	0.7917	0.9	0.25	0.85
hsa-miR-17-5p	5	36	0.825	156	0.7917	0.9	0.25	0.85
hsa-miR-208a-3p	5	36	0.4625	4	0.7917	0.9	0.25	0.85
hsa-miR-22-5p	5	36	0.6875	22	0.7917	0.9	0.25	0.85
hsa-let-7b-5p	6	36	0.5375	86	0.75	0.8	0.5	0.7125
hsa-miR-107	6	36	0.6375	168	0.75	0.8	0.5	0.7125
hsa-miR-16-5p	6	36	0.525	410	0.75	0.8	0.5	0.7125
hsa-miR-22-5p	6	36	0.65	22	0.75	0.8	0.5	0.7125
hsa-miR-26a-5p	6	36	0.5875	218	0.75	0.8	0.5	0.7125
hsa-let-7b-5p	9	36	0.65	86	0.8333	0.8	1	0.825
hsa-let-7c-5p	9	36	0.75	340	0.8333	0.8	1	0.825
hsa-let-7f-2-3p	9	36	0.575	8	0.8333	0.8	1	0.825
hsa-miR-103a-3p	9	36	0.75	182	0.8333	0.8	1	0.825
hsa-miR-26a-5p	9	36	0.825	218	0.8333	0.8	1	0.825
hsa-let-7b-5p	10	36	0.8625	86	0.875	0.95	0.5	0.925
hsa-miR-107	10	36	0.8	168	0.875	0.95	0.5	0.925
hsa-miR-16-5p	10	36	0.7125	410	0.875	0.95	0.5	0.925
hsa-miR-22-5p	10	36	0.5375	22	0.875	0.95	0.5	0.925
hsa-miR-26a-5p	10	36	0.95	218	0.875	0.95	0.5	0.925
hsa-let-7d-5p	11	36	0.55	174	0.8333	0.9	0.5	0.8625
hsa-miR-107	11	36	0.7375	168	0.8333	0.9	0.5	0.8625
hsa-miR-16-5p	11	36	0.725	410	0.8333	0.9	0.5	0.8625
hsa-let-7c-5p	12	36	0.6984	340	0.875	0.9048	0.6667	0.7619
hsa-miR-107	12	36	0.7778	168	0.875	0.9048	0.6667	0.7619
hsa-miR-16-5p	12	36	0.619	410	0.875	0.9048	0.6667	0.7619
hsa-miR-26a-5p	12	36	0.7619	218	0.875	0.9048	0.6667	0.7619
hsa-miR-32-5p	12	36	0.6349	20	0.875	0.9048	0.6667	0.7619
hsa-let-7d-5p	15	36	0.8	174	0.9167	0.95	0.75	0.775
hsa-miR-107	15	36	0.6375	168	0.9167	0.95	0.75	0.775
hsa-miR-16-5p	15	36	0.525	410	0.9167	0.95	0.75	0.775
hsa-let-7c-5p	17	36	0.75	340	0.9167	0.95	0.75	0.825
hsa-miR-103a-3p	17	36	0.75	182	0.9167	0.95	0.75	0.825
hsa-miR-16-5p	17	36	0.675	410	0.9167	0.95	0.75	0.825
hsa-miR-26a-5p	17	36	0.825	218	0.9167	0.95	0.75	0.825
hsa-let-7c-5p	19	36	0.7125	340	0.5833	0.65	0.25	0.9
hsa-miR-107	19	36	0.6375	168	0.5833	0.65	0.25	0.9
hsa-miR-16-5p	19	36	0.525	410	0.5833	0.65	0.25	0.9
hsa-miR-26a-5p	19	36	0.5875	218	0.5833	0.65	0.25	0.9
hsa-miR-32-5p	19	36	0.6	20	0.5833	0.65	0.25	0.9
hsa-let-7c-5p	3	37	0.775	340	0.9167	1	0.5	1
hsa-miR-103a-3p	3	37	0.9	182	0.9167	1	0.5	1
hsa-miR-107	3	37	0.6375	168	0.9167	1	0.5	1
hsa-miR-16-5p	3	37	0.7125	410	0.9167	1	0.5	1
hsa-miR-26a-5p	3	37	0.85	218	0.9167	1	0.5	1
hsa-let-7a-5p	4	37	0.7937	70	0.875	0.9048	0.6667	0.9524
hsa-miR-103a-3p	4	37	0.8095	182	0.875	0.9048	0.6667	0.9524
hsa-miR-16-5p	4	37	0.6349	410	0.875	0.9048	0.6667	0.9524
hsa-miR-20a-5p	4	37	0.619	36	0.875	0.9048	0.6667	0.9524
hsa-let-7c-5p	13	37	0.7	340	0.75	0.85	0.25	0.9125
hsa-miR-103a-3p	13	37	0.7625	182	0.75	0.85	0.25	0.9125
hsa-miR-107	13	37	0.8875	168	0.75	0.85	0.25	0.9125
hsa-miR-16-5p	13	37	0.625	410	0.75	0.85	0.25	0.9125
hsa-miR-26a-5p	13	37	0.7125	218	0.75	0.85	0.25	0.9125
hsa-let-7c-5p	16	37	0.7619	340	0.875	0.9048	0.6667	0.8095
hsa-miR-107	16	37	0.7937	168	0.875	0.9048	0.6667	0.8095
hsa-miR-16-5p	16	37	0.6349	410	0.875	0.9048	0.6667	0.8095
hsa-let-7a-5p	17	37	0.5375	70	0.625	0.7	0.25	0.875
hsa-miR-103a-3p	17	37	0.7625	182	0.625	0.7	0.25	0.875
hsa-miR-16-5p	17	37	0.625	410	0.625	0.7	0.25	0.875
hsa-miR-20a-5p	17	37	0.8625	36	0.625	0.7	0.25	0.875
hsa-let-7c-5p	20	37	0.775	340	0.9167	1	0.5	0.8
hsa-miR-107	20	37	0.6375	168	0.9167	1	0.5	0.8
hsa-miR-16-5p	20	37	0.7125	410	0.9167	1	0.5	0.8
hsa-miR-103a-3p	8	38	0.6032	182	0.9167	0.9524	0.6667	1
hsa-miR-16-5p	8	38	0.5397	410	0.9167	0.9524	0.6667	1
hsa-miR-17-5p	8	38	0.7778	156	0.9167	0.9524	0.6667	1
hsa-miR-24-3p	8	38	0.6508	44	0.9167	0.9524	0.6667	1
hsa-miR-26a-5p	8	38	0.8413	218	0.9167	0.9524	0.6667	1
hsa-miR-103a-3p	18	38	0.9375	182	0.8333	0.95	0.25	0.975
hsa-miR-16-5p	18	38	0.65	410	0.8333	0.95	0.25	0.975
hsa-miR-17-5p	18	38	0.775	156	0.8333	0.95	0.25	0.975
hsa-miR-24-3p	18	38	0.825	44	0.8333	0.95	0.25	0.975
hsa-miR-26a-5p	18	38	0.6875	218	0.8333	0.95	0.25	0.975
hsa-let-7c-5p	1	39	0.725	340	0.9167	1	0.5	0.95
hsa-let-7d-5p	1	39	0.7375	174	0.9167	1	0.5	0.95
hsa-miR-107	1	39	0.625	168	0.9167	1	0.5	0.95
hsa-miR-16-5p	1	39	0.7	410	0.9167	1	0.5	0.95
hsa-miR-26a-5p	1	39	0.6625	218	0.9167	1	0.5	0.95
hsa-let-7c-5p	5	39	0.6375	340	0.875	0.9	0.75	0.8875
hsa-let-7d-5p	5	39	0.75	174	0.875	0.9	0.75	0.8875
hsa-miR-107	5	39	0.725	168	0.875	0.9	0.75	0.8875
hsa-miR-16-5p	5	39	0.6125	410	0.875	0.9	0.75	0.8875
hsa-miR-26a-5p	5	39	0.8875	218	0.875	0.9	0.75	0.8875
hsa-let-7b-5p	11	39	0.6125	86	0.6667	0.7	0.5	0.6625
hsa-let-7c-5p	11	39	0.6	340	0.6667	0.7	0.5	0.6625
hsa-miR-17-5p	11	39	0.6875	156	0.6667	0.7	0.5	0.6625
hsa-miR-18a-3p	11	39	0.5625	14	0.6667	0.7	0.5	0.6625
hsa-let-7b-5p	15	39	0.8875	86	0.875	1	0.25	1
hsa-let-7c-5p	15	39	0.975	340	0.875	1	0.25	1
hsa-miR-17-5p	15	39	0.8375	156	0.875	1	0.25	1
hsa-miR-18a-3p	15	39	0.6125	14	0.875	1	0.25	1
hsa-let-7a-5p	6	40	0.4875	70	0.7917	0.95	0	0.95
hsa-let-7b-5p	6	40	0.5625	86	0.7917	0.95	0	0.95
hsa-let-7c-5p	6	40	0.825	340	0.7917	0.95	0	0.95
hsa-miR-17-5p	6	40	0.7375	156	0.7917	0.95	0	0.95
hsa-miR-26a-5p	6	40	0.725	218	0.7917	0.95	0	0.95
hsa-let-7c-5p	7	40	0.6875	340	0.9167	0.9	1	0.9125
hsa-miR-106a-5p	7	40	0.6375	132	0.9167	0.9	1	0.9125
hsa-miR-16-5p	7	40	0.5375	410	0.9167	0.9	1	0.9125
hsa-miR-26a-5p	7	40	0.8875	218	0.9167	0.9	1	0.9125
hsa-let-7a-5p	10	40	0.8125	70	0.9583	1	0.75	0.825
hsa-let-7b-5p	10	40	0.6625	86	0.9583	1	0.75	0.825
hsa-let-7c-5p	10	40	0.6	340	0.9583	1	0.75	0.825
hsa-miR-17-5p	10	40	0.6375	156	0.9583	1	0.75	0.825
hsa-miR-26a-5p	10	40	0.725	218	0.9583	1	0.75	0.825
hsa-let-7c-5p	14	40	0.6	340	0.9167	0.9	1	0.85
hsa-miR-106a-5p	14	40	0.6625	132	0.9167	0.9	1	0.85
hsa-miR-16-5p	14	40	0.525	410	0.9167	0.9	1	0.85
hsa-miR-26a-5p	14	40	0.725	218	0.9167	0.9	1	0.85
hsa-let-7c-5p	16	40	0.7937	340	0.875	0.9048	0.6667	0.9206
hsa-miR-16-5p	16	40	0.6349	410	0.875	0.9048	0.6667	0.9206
hsa-miR-25-3p	16	40	0.8571	48	0.875	0.9048	0.6667	0.9206
hsa-let-7c-5p	20	40	0.6875	340	0.875	0.85	1	0.8125
hsa-miR-16-5p	20	40	0.5375	410	0.875	0.85	1	0.8125
hsa-miR-25-3p	20	40	0.5375	48	0.875	0.85	1	0.8125
hsa-let-7b-5p	3	41	0.675	86	0.875	0.95	0.5	0.875
hsa-let-7d-5p	3	41	0.7	174	0.875	0.95	0.5	0.875
hsa-miR-16-2-3p	3	41	0.7625	12	0.875	0.95	0.5	0.875
hsa-miR-16-5p	3	41	0.6125	410	0.875	0.95	0.5	0.875
hsa-miR-17-5p	3	41	0.8	156	0.875	0.95	0.5	0.875
hsa-let-7b-5p	7	41	0.675	86	0.9167	0.95	0.75	0.8375
hsa-let-7c-5p	7	41	0.65	340	0.9167	0.95	0.75	0.8375
hsa-miR-107	7	41	0.6875	168	0.9167	0.95	0.75	0.8375
hsa-miR-16-5p	7	41	0.6125	410	0.9167	0.95	0.75	0.8375
hsa-miR-24-3p	7	41	0.625	44	0.9167	0.95	0.75	0.8375
hsa-miR-26a-5p	7	41	0.85	218	0.9167	0.95	0.75	0.8375
hsa-let-7c-5p	8	41	0.7937	340	0.9167	1	0.3333	0.9524
hsa-miR-107	8	41	0.9524	168	0.9167	1	0.3333	0.9524
hsa-miR-16-5p	8	41	0.6349	410	0.9167	1	0.3333	0.9524
hsa-miR-17-5p	8	41	0.7302	156	0.9167	1	0.3333	0.9524
hsa-let-7b-5p	11	41	0.675	86	0.9583	1	0.75	1
hsa-let-7c-5p	11	41	0.65	340	0.9583	1	0.75	1
hsa-let-7d-5p	11	41	0.7	174	0.9583	1	0.75	1
hsa-miR-103a-3p	11	41	0.8375	182	0.9583	1	0.75	1
hsa-miR-106a-5p	11	41	0.8125	132	0.9583	1	0.75	1
hsa-miR-16-5p	11	41	0.6125	410	0.9583	1	0.75	1
hsa-let-7b-5p	13	41	0.7875	86	0.9583	1	0.75	0.925
hsa-let-7d-5p	13	41	0.7375	174	0.9583	1	0.75	0.925
hsa-miR-16-2-3p	13	41	0.75	12	0.9583	1	0.75	0.925
hsa-miR-16-5p	13	41	0.7375	410	0.9583	1	0.75	0.925
hsa-miR-17-5p	13	41	0.7875	156	0.9583	1	0.75	0.925
hsa-let-7b-5p	14	41	0.8375	86	0.75	0.8	0.5	0.925
hsa-let-7c-5p	14	41	0.8375	340	0.75	0.8	0.5	0.925
hsa-miR-107	14	41	0.675	168	0.75	0.8	0.5	0.925
hsa-miR-16-5p	14	41	0.7	410	0.75	0.8	0.5	0.925
hsa-miR-24-3p	14	41	0.65	44	0.75	0.8	0.5	0.925
hsa-miR-26a-5p	14	41	0.725	218	0.75	0.8	0.5	0.925
hsa-let-7b-5p	15	41	0.625	86	0.875	0.9	0.75	0.925
hsa-let-7c-5p	15	41	0.8375	340	0.875	0.9	0.75	0.925
hsa-let-7d-5p	15	41	0.8375	174	0.875	0.9	0.75	0.925
hsa-miR-103a-3p	15	41	0.7	182	0.875	0.9	0.75	0.925
hsa-miR-106a-5p	15	41	0.8	132	0.875	0.9	0.75	0.925
hsa-miR-16-5p	15	41	0.6375	410	0.875	0.9	0.75	0.925
hsa-let-7c-5p	18	41	0.8375	340	0.8333	0.95	0.25	0.8875
hsa-miR-107	18	41	0.675	168	0.8333	0.95	0.25	0.8875
hsa-miR-16-5p	18	41	0.7	410	0.8333	0.95	0.25	0.8875
hsa-miR-17-5p	18	41	0.6625	156	0.8333	0.95	0.25	0.8875
hsa-let-7c-5p	6	42	0.85	340	0.7917	0.8	0.75	0.875
hsa-miR-103a-3p	6	42	0.7125	182	0.7917	0.8	0.75	0.875
hsa-miR-106a-5p	6	42	0.775	132	0.7917	0.8	0.75	0.875
hsa-miR-107	6	42	0.75	168	0.7917	0.8	0.75	0.875
hsa-miR-17-5p	6	42	0.7875	156	0.7917	0.8	0.75	0.875
hsa-let-7c-5p	10	42	0.675	340	0.8333	0.85	0.75	0.7125
hsa-miR-103a-3p	10	42	0.725	182	0.8333	0.85	0.75	0.7125
hsa-miR-106a-5p	10	42	0.575	132	0.8333	0.85	0.75	0.7125
hsa-miR-107	10	42	0.7125	168	0.8333	0.85	0.75	0.7125
hsa-miR-17-5p	10	42	0.6375	156	0.8333	0.85	0.75	0.7125
hsa-miR-106a-5p	2	43	0.5375	132	0.75	0.8	0.5	0.85
hsa-miR-17-5p	2	43	0.625	156	0.75	0.8	0.5	0.85
hsa-miR-20a-5p	2	43	0.75	36	0.75	0.8	0.5	0.85
hsa-let-7c-5p	8	43	0.7778	340	0.9583	1	0.6667	0.9683
hsa-miR-103a-3p	8	43	0.8413	182	0.9583	1	0.6667	0.9683
hsa-miR-106a-5p	8	43	0.9048	132	0.9583	1	0.6667	0.9683
hsa-miR-16-5p	8	43	0.4444	410	0.9583	1	0.6667	0.9683
hsa-miR-99a-5p	8	43	0.4444	12	0.9583	1	0.6667	0.9683
hsa-miR-106a-5p	9	43	0.7125	132	0.8333	0.9	0.5	0.85
hsa-miR-17-5p	9	43	0.75	156	0.8333	0.9	0.5	0.85
hsa-miR-20a-5p	9	43	0.5375	36	0.8333	0.9	0.5	0.85
hsa-let-7d-5p	11	43	0.7375	174	0.9167	0.95	0.75	0.8
hsa-miR-16-5p	11	43	0.525	410	0.9167	0.95	0.75	0.8
hsa-miR-17-5p	11	43	0.7	156	0.9167	0.95	0.75	0.8
hsa-let-7d-5p	15	43	0.7	174	0.8333	0.9	0.5	0.6875
hsa-miR-16-5p	15	43	0.7	410	0.8333	0.9	0.5	0.6875
hsa-miR-17-5p	15	43	0.625	156	0.8333	0.9	0.5	0.6875
hsa-let-7c-5p	18	43	0.7875	340	0.9167	1	0.5	1
hsa-miR-103a-3p	18	43	0.85	182	0.9167	1	0.5	1
hsa-miR-106a-5p	18	43	0.725	132	0.9167	1	0.5	1
hsa-miR-16-5p	18	43	0.775	410	0.9167	1	0.5	1
hsa-miR-99a-5p	18	43	0.4875	12	0.9167	1	0.5	1
hsa-miR-107	7	44	0.8375	168	0.9583	1	0.75	0.8875
hsa-miR-16-5p	7	44	0.6125	410	0.9583	1	0.75	0.8875
hsa-miR-26a-5p	7	44	0.7875	218	0.9583	1	0.75	0.8875
hsa-miR-107	14	44	0.65	168	0.75	0.9	0	0.7375
hsa-miR-16-5p	14	44	0.4875	410	0.75	0.9	0	0.7375
hsa-miR-26a-5p	14	44	0.6875	218	0.75	0.9	0	0.7375
hsa-let-7a-5p	16	44	0.6349	70	0.8333	0.8571	0.6667	1
hsa-let-7d-5p	16	44	0.8889	174	0.8333	0.8571	0.6667	1
hsa-miR-16-5p	16	44	0.7778	410	0.8333	0.8571	0.6667	1
hsa-miR-17-5p	16	44	0.8095	156	0.8333	0.8571	0.6667	1
hsa-let-7a-5p	20	44	0.6625	70	0.875	0.95	0.5	0.6875
hsa-let-7d-5p	20	44	0.7	174	0.875	0.95	0.5	0.6875
hsa-miR-16-5p	20	44	0.6125	410	0.875	0.95	0.5	0.6875
hsa-miR-17-5p	20	44	0.65	156	0.875	0.95	0.5	0.6875
hsa-let-7c-5p	4	45	0.5397	340	0.8333	0.8571	0.6667	0.7619
hsa-miR-103a-3p	4	45	0.6984	182	0.8333	0.8571	0.6667	0.7619
hsa-miR-106a-5p	4	45	0.8254	132	0.8333	0.8571	0.6667	0.7619
hsa-miR-16-5p	4	45	0.5079	410	0.8333	0.8571	0.6667	0.7619
hsa-let-7c-5p	11	45	0.8375	340	0.7917	0.95	0	0.825
hsa-miR-103a-3p	11	45	0.725	182	0.7917	0.95	0	0.825
hsa-miR-107	11	45	0.825	168	0.7917	0.95	0	0.825
hsa-miR-20a-5p	11	45	0.7875	36	0.7917	0.95	0	0.825
hsa-let-7c-5p	12	45	0.5397	340	0.875	0.9048	0.6667	0.6825
hsa-miR-103a-3p	12	45	0.6984	182	0.875	0.9048	0.6667	0.6825
hsa-miR-16-5p	12	45	0.5079	410	0.875	0.9048	0.6667	0.6825
hsa-miR-24-3p	12	45	0.619	44	0.875	0.9048	0.6667	0.6825
hsa-miR-26a-5p	12	45	0.746	218	0.875	0.9048	0.6667	0.6825
hsa-let-7c-5p	15	45	0.65	340	0.625	0.7	0.25	0.8125
hsa-miR-103a-3p	15	45	0.8125	182	0.625	0.7	0.25	0.8125
hsa-miR-107	15	45	0.625	168	0.625	0.7	0.25	0.8125
hsa-miR-20a-5p	15	45	0.6125	36	0.625	0.7	0.25	0.8125
hsa-let-7c-5p	16	45	0.5397	340	0.8333	0.8095	1	0.6825
hsa-let-7d-5p	16	45	0.7619	174	0.8333	0.8095	1	0.6825
hsa-miR-103a-3p	16	45	0.6984	182	0.8333	0.8095	1	0.6825
hsa-miR-16-5p	16	45	0.5079	410	0.8333	0.8095	1	0.6825
hsa-let-7c-5p	17	45	0.7125	340	0.9583	0.95	1	1
hsa-miR-103a-3p	17	45	0.925	182	0.9583	0.95	1	1
hsa-miR-106a-5p	17	45	0.825	132	0.9583	0.95	1	1
hsa-miR-16-5p	17	45	0.65	410	0.9583	0.95	1	1
hsa-let-7c-5p	19	45	0.65	340	0.9583	1	0.75	1
hsa-miR-103a-3p	19	45	0.8125	182	0.9583	1	0.75	1
hsa-miR-16-5p	19	45	0.575	410	0.9583	1	0.75	1
hsa-miR-24-3p	19	45	0.725	44	0.9583	1	0.75	1
hsa-miR-26a-5p	19	45	0.8375	218	0.9583	1	0.75	1
hsa-let-7c-5p	20	45	0.8375	340	0.875	0.95	0.5	0.9
hsa-let-7d-5p	20	45	0.7625	174	0.875	0.95	0.5	0.9
hsa-miR-103a-3p	20	45	0.725	182	0.875	0.95	0.5	0.9
hsa-miR-16-5p	20	45	0.775	410	0.875	0.95	0.5	0.9
hsa-let-7b-5p	12	46	0.6508	86	0.9583	1	0.6667	0.9206
hsa-let-7c-5p	12	46	0.7302	340	0.9583	1	0.6667	0.9206
hsa-miR-106a-5p	12	46	0.7143	132	0.9583	1	0.6667	0.9206
hsa-miR-107	12	46	0.6825	168	0.9583	1	0.6667	0.9206
hsa-miR-16-5p	12	46	0.619	410	0.9583	1	0.6667	0.9206
hsa-miR-26a-5p	12	46	0.8095	218	0.9583	1	0.6667	0.9206
hsa-miR-93-5p	12	46	0.6984	24	0.9583	1	0.6667	0.9206
hsa-let-7a-5p	16	46	0.5397	70	0.875	0.9048	0.6667	0.8254
hsa-let-7c-5p	16	46	0.7302	340	0.875	0.9048	0.6667	0.8254
hsa-miR-107	16	46	0.6825	168	0.875	0.9048	0.6667	0.8254
hsa-miR-16-5p	16	46	0.619	410	0.875	0.9048	0.6667	0.8254
hsa-miR-17-5p	16	46	0.6349	156	0.875	0.9048	0.6667	0.8254
hsa-let-7b-5p	19	46	0.8125	86	0.875	0.95	0.5	1
hsa-let-7c-5p	19	46	0.875	340	0.875	0.95	0.5	1
hsa-miR-106a-5p	19	46	0.8625	132	0.875	0.95	0.5	1
hsa-miR-107	19	46	0.725	168	0.875	0.95	0.5	1
hsa-miR-16-5p	19	46	0.7375	410	0.875	0.95	0.5	1
hsa-miR-26a-5p	19	46	0.8	218	0.875	0.95	0.5	1
hsa-miR-93-5p	19	46	0.675	24	0.875	0.95	0.5	1
hsa-let-7a-5p	20	46	0.475	70	0.75	0.9	0	0.7625
hsa-let-7c-5p	20	46	0.65	340	0.75	0.9	0	0.7625
hsa-miR-107	20	46	0.775	168	0.75	0.9	0	0.7625
hsa-miR-16-5p	20	46	0.5125	410	0.75	0.9	0	0.7625
hsa-miR-17-5p	20	46	0.6875	156	0.75	0.9	0	0.7625
hsa-let-7c-5p	3	47	0.7625	340	0.875	1	0.25	0.8625
hsa-let-7d-5p	3	47	0.7375	174	0.875	1	0.25	0.8625
hsa-miR-16-5p	3	47	0.7	410	0.875	1	0.25	0.8625
hsa-miR-17-5p	3	47	0.7875	156	0.875	1	0.25	0.8625
hsa-miR-26a-5p	3	47	0.7875	218	0.875	1	0.25	0.8625
hsa-let-7c-5p	13	47	0.7125	340	0.7083	0.8	0.25	0.9375
hsa-let-7d-5p	13	47	0.6	174	0.7083	0.8	0.25	0.9375
hsa-miR-16-5p	13	47	0.525	410	0.7083	0.8	0.25	0.9375
hsa-miR-17-5p	13	47	0.625	156	0.7083	0.8	0.25	0.9375
hsa-miR-26a-5p	13	47	0.6125	218	0.7083	0.8	0.25	0.9375
hsa-let-7c-5p	3	49	0.5125	340	0.9167	0.9	1	0.75
hsa-miR-16-5p	3	49	0.625	410	0.9167	0.9	1	0.75
hsa-miR-17-5p	3	49	0.675	156	0.9167	0.9	1	0.75
hsa-miR-24-3p	3	49	0.6625	44	0.9167	0.9	1	0.75
hsa-let-7c-5p	13	49	0.8	340	0.9167	0.9	1	0.9375
hsa-miR-16-5p	13	49	0.6125	410	0.9167	0.9	1	0.9375
hsa-miR-17-5p	13	49	0.7	156	0.9167	0.9	1	0.9375
hsa-miR-24-3p	13	49	0.7	44	0.9167	0.9	1	0.9375
hsa-let-7c-5p	16	49	0.7619	340	0.9167	0.9048	1	0.8413
hsa-let-7d-5p	16	49	0.8095	174	0.9167	0.9048	1	0.8413
hsa-miR-106a-5p	16	49	0.7937	132	0.9167	0.9048	1	0.8413
hsa-miR-17-5p	16	49	0.7937	156	0.9167	0.9048	1	0.8413
hsa-let-7c-5p	20	49	0.5125	340	0.8333	0.85	0.75	0.925
hsa-let-7d-5p	20	49	0.825	174	0.8333	0.85	0.75	0.925
hsa-miR-106a-5p	20	49	0.6375	132	0.8333	0.85	0.75	0.925
hsa-miR-17-5p	20	49	0.675	156	0.8333	0.85	0.75	0.925
hsa-let-7d-5p	3	50	0.5375	174	0.875	1	0.25	0.8125
hsa-miR-103a-3p	3	50	0.55	182	0.875	1	0.25	0.8125
hsa-miR-16-5p	3	50	0.625	410	0.875	1	0.25	0.8125
hsa-let-7b-5p	4	50	0.6825	86	0.8333	0.8095	1	0.8254
hsa-let-7c-5p	4	50	0.6984	340	0.8333	0.8095	1	0.8254
hsa-miR-16-5p	4	50	0.5556	410	0.8333	0.8095	1	0.8254
hsa-miR-17-5p	4	50	0.6667	156	0.8333	0.8095	1	0.8254
hsa-miR-25-3p	4	50	0.5556	48	0.8333	0.8095	1	0.8254
hsa-miR-103a-3p	7	50	0.55	182	0.7917	0.95	0	0.6625
hsa-miR-16-5p	7	50	0.625	410	0.7917	0.95	0	0.6625
hsa-miR-20a-5p	7	50	0.7	36	0.7917	0.95	0	0.6625
hsa-miR-26a-5p	7	50	0.7125	218	0.7917	0.95	0	0.6625
hsa-let-7d-5p	11	50	0.5375	174	0.9167	1	0.5	0.9125
hsa-miR-16-5p	11	50	0.625	410	0.9167	1	0.5	0.9125
hsa-miR-17-5p	11	50	0.75	156	0.9167	1	0.5	0.9125
hsa-let-7d-5p	13	50	0.85	174	0.9583	1	0.75	0.8875
hsa-miR-103a-3p	13	50	0.8375	182	0.9583	1	0.75	0.8875
hsa-miR-16-5p	13	50	0.55	410	0.9583	1	0.75	0.8875
hsa-miR-103a-3p	14	50	0.9	182	0.875	0.95	0.5	0.95
hsa-miR-16-5p	14	50	0.7	410	0.875	0.95	0.5	0.95
hsa-miR-20a-5p	14	50	0.6875	36	0.875	0.95	0.5	0.95
hsa-miR-26a-5p	14	50	0.8375	218	0.875	0.95	0.5	0.95
hsa-let-7d-5p	15	50	0.6875	174	0.9167	1	0.5	0.8625
hsa-miR-16-5p	15	50	0.775	410	0.9167	1	0.5	0.8625
hsa-miR-17-5p	15	50	0.8375	156	0.9167	1	0.5	0.8625
hsa-let-7b-5p	17	50	0.675	86	1	1	1	0.95
hsa-let-7c-5p	17	50	0.7375	340	1	1	1	0.95
hsa-miR-16-5p	17	50	0.55	410	1	1	1	0.95
hsa-miR-17-5p	17	50	0.85	156	1	1	1	0.95
hsa-miR-25-3p	17	50	0.7625	48	1	1	1	0.95
hsa-let-7c-5p	12	51	0.7302	340	0.9167	1	0.3333	0.8095
hsa-let-7d-5p	12	51	0.8413	174	0.9167	1	0.3333	0.8095
hsa-miR-106a-5p	12	51	0.6825	132	0.9167	1	0.3333	0.8095
hsa-miR-17-5p	12	51	0.6667	156	0.9167	1	0.3333	0.8095
hsa-let-7c-5p	19	51	0.8125	340	0.9167	0.95	0.75	0.85
hsa-let-7d-5p	19	51	0.7125	174	0.9167	0.95	0.75	0.85
hsa-miR-106a-5p	19	51	0.675	132	0.9167	0.95	0.75	0.85
hsa-miR-17-5p	19	51	0.6875	156	0.9167	0.95	0.75	0.85
hsa-let-7d-5p	2	52	0.7125	174	0.875	0.95	0.5	0.65
hsa-miR-103a-3p	2	52	0.7625	182	0.875	0.95	0.5	0.65
hsa-miR-16-5p	2	52	0.6375	410	0.875	0.95	0.5	0.65
hsa-let-7c-5p	3	52	0.7125	340	0.875	0.95	0.5	0.95
hsa-miR-103a-3p	3	52	0.9125	182	0.875	0.95	0.5	0.95
hsa-miR-16-5p	3	52	0.6125	410	0.875	0.95	0.5	0.95
hsa-miR-20a-5p	3	52	0.5125	36	0.875	0.95	0.5	0.95
hsa-miR-22-5p	3	52	0.575	22	0.875	0.95	0.5	0.95
hsa-let-7d-5p	9	52	0.825	174	0.9167	1	0.5	0.8625
hsa-miR-103a-3p	9	52	0.725	182	0.9167	1	0.5	0.8625
hsa-miR-16-5p	9	52	0.675	410	0.9167	1	0.5	0.8625
hsa-let-7c-5p	13	52	0.8	340	0.7917	0.9	0.25	0.8125
hsa-miR-103a-3p	13	52	0.725	182	0.7917	0.9	0.25	0.8125
hsa-miR-16-5p	13	52	0.675	410	0.7917	0.9	0.25	0.8125
hsa-miR-20a-5p	13	52	0.7375	36	0.7917	0.9	0.25	0.8125
hsa-miR-22-5p	13	52	0.6875	22	0.7917	0.9	0.25	0.8125
hsa-let-7c-5p	4	53	0.5714	340	0.7083	0.8095	0	0.9206
hsa-miR-103a-3p	4	53	0.7619	182	0.7083	0.8095	0	0.9206
hsa-miR-16-5p	4	53	0.5238	410	0.7083	0.8095	0	0.9206
hsa-miR-19a-3p	4	53	0.8413	2	0.7083	0.8095	0	0.9206
hsa-let-7d-5p	11	53	0.65	174	0.875	0.95	0.5	0.7375
hsa-miR-103a-3p	11	53	0.55	182	0.875	0.95	0.5	0.7375
hsa-miR-107	11	53	0.5875	168	0.875	0.95	0.5	0.7375
hsa-miR-17-5p	11	53	0.7875	156	0.875	0.95	0.5	0.7375
hsa-miR-18a-3p	11	53	0.725	14	0.875	0.95	0.5	0.7375
hsa-let-7d-5p	15	53	0.8125	174	0.9167	0.95	0.75	1
hsa-miR-103a-3p	15	53	0.8375	182	0.9167	0.95	0.75	1
hsa-miR-107	15	53	0.7625	168	0.9167	0.95	0.75	1
hsa-miR-17-5p	15	53	0.625	156	0.9167	0.95	0.75	1
hsa-miR-18a-3p	15	53	0.6625	14	0.9167	0.95	0.75	1
hsa-let-7c-5p	16	53	0.5714	340	0.9167	0.9524	0.6667	0.873
hsa-miR-103a-3p	16	53	0.7619	182	0.9167	0.9524	0.6667	0.873
hsa-miR-16-5p	16	53	0.5238	410	0.9167	0.9524	0.6667	0.873
hsa-miR-24-3p	16	53	0.7619	44	0.9167	0.9524	0.6667	0.873
hsa-let-7c-5p	17	53	0.7875	340	0.8333	0.9	0.5	0.975
hsa-miR-103a-3p	17	53	0.9125	182	0.8333	0.9	0.5	0.975
hsa-miR-16-5p	17	53	0.65	410	0.8333	0.9	0.5	0.975
hsa-miR-19a-3p	17	53	0.7125	2	0.8333	0.9	0.5	0.975
hsa-let-7c-5p	20	53	0.75	340	0.8333	0.95	0.25	0.85
hsa-miR-103a-3p	20	53	0.55	182	0.8333	0.95	0.25	0.85
hsa-miR-16-5p	20	53	0.6625	410	0.8333	0.95	0.25	0.85
hsa-miR-24-3p	20	53	0.6875	44	0.8333	0.95	0.25	0.85
hsa-let-7c-5p	7	54	0.875	340	0.7917	0.9	0.25	0.925
hsa-miR-103a-3p	7	54	0.7875	182	0.7917	0.9	0.25	0.925
hsa-miR-107	7	54	0.8375	168	0.7917	0.9	0.25	0.925
hsa-miR-17-5p	7	54	0.8625	156	0.7917	0.9	0.25	0.925
hsa-miR-22-5p	7	54	0.65	22	0.7917	0.9	0.25	0.925
hsa-let-7c-5p	12	54	0.7302	340	0.9167	1	0.3333	0.8889
hsa-miR-16-5p	12	54	0.6825	410	0.9167	1	0.3333	0.8889
hsa-miR-17-5p	12	54	0.7778	156	0.9167	1	0.3333	0.8889
hsa-miR-26a-5p	12	54	0.8413	218	0.9167	1	0.3333	0.8889
hsa-let-7c-5p	14	54	0.8375	340	0.7083	0.85	0	0.8875
hsa-miR-103a-3p	14	54	0.675	182	0.7083	0.85	0	0.8875
hsa-miR-107	14	54	0.6	168	0.7083	0.85	0	0.8875
hsa-miR-17-5p	14	54	0.775	156	0.7083	0.85	0	0.8875
hsa-miR-22-5p	14	54	0.5	22	0.7083	0.85	0	0.8875
hsa-let-7c-5p	19	54	0.6375	340	0.8333	0.95	0.25	0.8875
hsa-miR-16-5p	19	54	0.5125	410	0.8333	0.95	0.25	0.8875
hsa-miR-17-5p	19	54	0.625	156	0.8333	0.95	0.25	0.8875
hsa-miR-26a-5p	19	54	0.5625	218	0.8333	0.95	0.25	0.8875
hsa-let-7c-5p	8	55	0.7143	340	0.8333	0.9048	0.3333	0.7143
hsa-miR-103a-3p	8	55	0.5397	182	0.8333	0.9048	0.3333	0.7143
hsa-miR-16-5p	8	55	0.6825	410	0.8333	0.9048	0.3333	0.7143
hsa-miR-25-3p	8	55	0.6984	48	0.8333	0.9048	0.3333	0.7143
hsa-let-7a-5p	16	55	0.7302	70	0.9167	0.9524	0.6667	0.7778
hsa-let-7b-5p	16	55	0.6667	86	0.9167	0.9524	0.6667	0.7778
hsa-let-7d-5p	16	55	0.746	174	0.9167	0.9524	0.6667	0.7778
hsa-miR-103a-3p	16	55	0.5397	182	0.9167	0.9524	0.6667	0.7778
hsa-miR-16-5p	16	55	0.6825	410	0.9167	0.9524	0.6667	0.7778
hsa-miR-17-5p	16	55	0.7143	156	0.9167	0.9524	0.6667	0.7778
hsa-let-7c-5p	18	55	0.85	340	0.8333	0.95	0.25	1
hsa-miR-103a-3p	18	55	0.8625	182	0.8333	0.95	0.25	1
hsa-miR-16-5p	18	55	0.725	410	0.8333	0.95	0.25	1
hsa-miR-25-3p	18	55	0.775	48	0.8333	0.95	0.25	1
hsa-let-7a-5p	20	55	0.625	70	0.875	0.9	0.75	0.8375
hsa-let-7b-5p	20	55	0.7	86	0.875	0.9	0.75	0.8375
hsa-let-7d-5p	20	55	0.625	174	0.875	0.9	0.75	0.8375
hsa-miR-103a-3p	20	55	0.75	182	0.875	0.9	0.75	0.8375
hsa-miR-16-5p	20	55	0.575	410	0.875	0.9	0.75	0.8375
hsa-miR-17-5p	20	55	0.775	156	0.875	0.9	0.75	0.8375
hsa-miR-103a-3p	1	56	0.7375	182	0.7917	0.95	0	0.825
hsa-miR-107	1	56	0.725	168	0.7917	0.95	0	0.825
hsa-miR-16-5p	1	56	0.6125	410	0.7917	0.95	0	0.825
hsa-miR-22-5p	1	56	0.6	22	0.7917	0.95	0	0.825
hsa-miR-103a-3p	5	56	0.6375	182	0.7917	0.95	0	0.925
hsa-miR-107	5	56	0.9125	168	0.7917	0.95	0	0.925
hsa-miR-16-5p	5	56	0.7125	410	0.7917	0.95	0	0.925
hsa-miR-22-5p	5	56	0.625	22	0.7917	0.95	0	0.925
hsa-miR-107	8	56	0.9048	168	0.9167	0.9048	1	0.9206
hsa-miR-16-5p	8	56	0.5238	410	0.9167	0.9048	1	0.9206
hsa-miR-26a-5p	8	56	0.7937	218	0.9167	0.9048	1	0.9206
hsa-let-7c-5p	11	56	0.7375	340	0.8333	0.9	0.5	0.7
hsa-miR-106a-5p	11	56	0.6375	132	0.8333	0.9	0.5	0.7
hsa-miR-26a-5p	11	56	0.7375	218	0.8333	0.9	0.5	0.7
hsa-miR-32-5p	11	56	0.5125	20	0.8333	0.9	0.5	0.7
hsa-let-7c-5p	15	56	0.8375	340	0.7917	0.9	0.25	0.925
hsa-miR-106a-5p	15	56	0.8125	132	0.7917	0.9	0.25	0.925
hsa-miR-26a-5p	15	56	0.8625	218	0.7917	0.9	0.25	0.925
hsa-miR-32-5p	15	56	0.625	20	0.7917	0.9	0.25	0.925
hsa-miR-107	18	56	0.725	168	0.875	1	0.25	0.7625
hsa-miR-16-5p	18	56	0.6125	410	0.875	1	0.25	0.7625
hsa-miR-26a-5p	18	56	0.675	218	0.875	1	0.25	0.7625
hsa-let-7c-5p	2	57	0.85	340	0.8333	0.95	0.25	0.85
hsa-miR-103a-3p	2	57	0.7375	182	0.8333	0.95	0.25	0.85
hsa-miR-107	2	57	0.5	168	0.8333	0.95	0.25	0.85
hsa-miR-16-5p	2	57	0.7	410	0.8333	0.95	0.25	0.85
hsa-miR-22-3p	2	57	0.5125	10	0.8333	0.95	0.25	0.85
hsa-let-7c-5p	9	57	0.675	340	0.875	0.95	0.5	0.875
hsa-miR-103a-3p	9	57	0.65	182	0.875	0.95	0.5	0.875
hsa-miR-107	9	57	0.825	168	0.875	0.95	0.5	0.875
hsa-miR-16-5p	9	57	0.575	410	0.875	0.95	0.5	0.875
hsa-miR-22-3p	9	57	0.5125	10	0.875	0.95	0.5	0.875
hsa-let-7c-5p	11	57	0.6375	340	0.875	0.95	0.5	0.825
hsa-miR-16-5p	11	57	0.625	410	0.875	0.95	0.5	0.825
hsa-miR-26a-5p	11	57	0.6625	218	0.875	0.95	0.5	0.825
hsa-let-7c-5p	15	57	0.85	340	0.8333	0.95	0.25	0.85
hsa-miR-16-5p	15	57	0.7	410	0.8333	0.95	0.25	0.85
hsa-miR-26a-5p	15	57	0.75	218	0.8333	0.95	0.25	0.85
hsa-let-7d-5p	16	57	0.746	174	0.9167	0.9524	0.6667	0.8571
hsa-miR-106a-5p	16	57	0.7937	132	0.9167	0.9524	0.6667	0.8571
hsa-miR-16-5p	16	57	0.7937	410	0.9167	0.9524	0.6667	0.8571
hsa-let-7d-5p	20	57	0.6625	174	0.9167	0.95	0.75	0.6875
hsa-miR-106a-5p	20	57	0.6375	132	0.9167	0.95	0.75	0.6875
hsa-miR-16-5p	20	57	0.625	410	0.9167	0.95	0.75	0.6875
hsa-let-7a-5p	2	58	0.6875	70	0.8333	0.95	0.25	0.7375
hsa-miR-103a-3p	2	58	0.7125	182	0.8333	0.95	0.25	0.7375
hsa-miR-107	2	58	0.65	168	0.8333	0.95	0.25	0.7375
hsa-miR-16-5p	2	58	0.575	410	0.8333	0.95	0.25	0.7375
hsa-miR-24-3p	2	58	0.6125	44	0.8333	0.95	0.25	0.7375
hsa-let-7a-5p	9	58	0.55	70	0.7917	0.95	0	0.825
hsa-miR-103a-3p	9	58	0.7875	182	0.7917	0.95	0	0.825
hsa-miR-107	9	58	0.725	168	0.7917	0.95	0	0.825
hsa-miR-16-5p	9	58	0.6625	410	0.7917	0.95	0	0.825
hsa-miR-24-3p	9	58	0.7375	44	0.7917	0.95	0	0.825
hsa-let-7c-5p	12	58	0.6825	340	0.9583	0.9524	1	1
hsa-miR-107	12	58	0.9365	168	0.9583	0.9524	1	1
hsa-miR-16-5p	12	58	0.5079	410	0.9583	0.9524	1	1
hsa-miR-24-3p	12	58	0.7143	44	0.9583	0.9524	1	1
hsa-let-7c-5p	19	58	0.6875	340	0.875	0.9	0.75	0.775
hsa-miR-107	19	58	0.65	168	0.875	0.9	0.75	0.775
hsa-miR-16-5p	19	58	0.575	410	0.875	0.9	0.75	0.775
hsa-miR-24-3p	19	58	0.6125	44	0.875	0.9	0.75	0.775
hsa-let-7a-5p	1	59	0.7375	70	0.8333	1	0	0.85
hsa-miR-106a-5p	1	59	0.725	132	0.8333	1	0	0.85
hsa-miR-22-5p	1	59	0.525	22	0.8333	1	0	0.85
hsa-miR-25-3p	1	59	0.7625	48	0.8333	1	0	0.85
hsa-let-7a-5p	4	59	0.746	70	0.9167	0.9048	1	0.8889
hsa-let-7c-5p	4	59	0.7143	340	0.9167	0.9048	1	0.8889
hsa-miR-107	4	59	0.873	168	0.9167	0.9048	1	0.8889
hsa-miR-16-5p	4	59	0.4603	410	0.9167	0.9048	1	0.8889
hsa-miR-24-3p	4	59	0.6032	44	0.9167	0.9048	1	0.8889
hsa-let-7a-5p	5	59	0.5625	70	0.875	0.95	0.5	0.725
hsa-miR-106a-5p	5	59	0.6625	132	0.875	0.95	0.5	0.725
hsa-miR-22-5p	5	59	0.5625	22	0.875	0.95	0.5	0.725
hsa-miR-25-3p	5	59	0.6375	48	0.875	0.95	0.5	0.725
hsa-let-7c-5p	12	59	0.7143	340	0.8333	0.9524	0	1
hsa-miR-103a-3p	12	59	0.873	182	0.8333	0.9524	0	1
hsa-miR-26a-5p	12	59	0.6667	218	0.8333	0.9524	0	1
hsa-miR-32-5p	12	59	0.8571	20	0.8333	0.9524	0	1
hsa-let-7a-5p	17	59	0.5625	70	0.9167	0.95	0.75	0.75
hsa-let-7c-5p	17	59	0.65	340	0.9167	0.95	0.75	0.75
hsa-miR-107	17	59	0.75	168	0.9167	0.95	0.75	0.75
hsa-miR-16-5p	17	59	0.625	410	0.9167	0.95	0.75	0.75
hsa-miR-24-3p	17	59	0.7	44	0.9167	0.95	0.75	0.75
hsa-let-7c-5p	19	59	0.775	340	0.75	0.85	0.25	0.8
hsa-miR-103a-3p	19	59	0.8	182	0.75	0.85	0.25	0.8
hsa-miR-26a-5p	19	59	0.7875	218	0.75	0.85	0.25	0.8
hsa-miR-32-5p	19	59	0.6	20	0.75	0.85	0.25	0.8
hsa-miR-106a-5p	2	60	0.75	132	0.875	0.9	0.75	0.7875
hsa-miR-16-5p	2	60	0.575	410	0.875	0.9	0.75	0.7875
hsa-miR-17-5p	2	60	0.775	156	0.875	0.9	0.75	0.7875
hsa-miR-26a-5p	2	60	0.7625	218	0.875	0.9	0.75	0.7875
hsa-let-7c-5p	8	60	0.8413	340	0.875	0.9524	0.3333	1
hsa-miR-107	8	60	0.9365	168	0.875	0.9524	0.3333	1
hsa-miR-17-5p	8	60	0.7143	156	0.875	0.9524	0.3333	1
hsa-miR-25-3p	8	60	0.7619	48	0.875	0.9524	0.3333	1
hsa-miR-99a-5p	8	60	0.6667	12	0.875	0.9524	0.3333	1
hsa-miR-106a-5p	9	60	0.7125	132	0.8333	0.95	0.25	0.7875
hsa-miR-16-5p	9	60	0.6625	410	0.8333	0.95	0.25	0.7875
hsa-miR-17-5p	9	60	0.8	156	0.8333	0.95	0.25	0.7875
hsa-miR-26a-5p	9	60	0.8	218	0.8333	0.95	0.25	0.7875
hsa-let-7c-5p	12	60	0.8413	340	0.9167	1	0.3333	1
hsa-let-7d-5p	12	60	0.7143	174	0.9167	1	0.3333	1
hsa-miR-103a-3p	12	60	0.7302	182	0.9167	1	0.3333	1
hsa-miR-107	12	60	0.9365	168	0.9167	1	0.3333	1
hsa-miR-16-5p	12	60	0.619	410	0.9167	1	0.3333	1
hsa-let-7c-5p	18	60	0.9	340	0.7917	0.95	0	1
hsa-miR-107	18	60	0.5625	168	0.7917	0.95	0	1
hsa-miR-17-5p	18	60	0.7375	156	0.7917	0.95	0	1
hsa-miR-25-3p	18	60	0.725	48	0.7917	0.95	0	1
hsa-miR-99a-5p	18	60	0.5625	12	0.7917	0.95	0	1
hsa-let-7c-5p	19	60	0.675	340	0.8333	0.95	0.25	0.7
hsa-let-7d-5p	19	60	0.7875	174	0.8333	0.95	0.25	0.7
hsa-miR-103a-3p	19	60	0.6375	182	0.8333	0.95	0.25	0.7
hsa-miR-107	19	60	0.6375	168	0.8333	0.95	0.25	0.7
hsa-miR-16-5p	19	60	0.575	410	0.8333	0.95	0.25	0.7
hsa-let-7c-5p	1	61	0.7375	340	0.8333	0.9	0.5	0.8875
hsa-let-7d-5p	1	61	0.8875	174	0.8333	0.9	0.5	0.8875
hsa-miR-103a-3p	1	61	0.65	182	0.8333	0.9	0.5	0.8875
hsa-miR-107	1	61	0.625	168	0.8333	0.9	0.5	0.8875
hsa-let-7c-5p	5	61	0.7625	340	0.75	0.75	0.75	0.8875
hsa-let-7d-5p	5	61	0.6375	174	0.75	0.75	0.75	0.8875
hsa-miR-103a-3p	5	61	0.6875	182	0.75	0.75	0.75	0.8875
hsa-miR-107	5	61	0.65	168	0.75	0.75	0.75	0.8875
hsa-let-7a-5p	3	62	0.5875	70	0.875	0.95	0.5	0.75
hsa-let-7d-5p	3	62	0.775	174	0.875	0.95	0.5	0.75
hsa-miR-17-5p	3	62	0.75	156	0.875	0.95	0.5	0.75
hsa-miR-92a-3p	3	62	0.4	50	0.875	0.95	0.5	0.75
hsa-let-7b-5p	8	62	0.7778	86	0.8333	0.9524	0	1
hsa-let-7c-5p	8	62	0.746	340	0.8333	0.9524	0	1
hsa-miR-16-5p	8	62	0.619	410	0.8333	0.9524	0	1
hsa-miR-22-3p	8	62	0.6667	10	0.8333	0.9524	0	1
hsa-let-7c-5p	11	62	0.75	340	0.8333	0.8	1	0.925
hsa-miR-106a-5p	11	62	0.825	132	0.8333	0.8	1	0.925
hsa-miR-16-5p	11	62	0.5	410	0.8333	0.8	1	0.925
hsa-miR-17-5p	11	62	0.75	156	0.8333	0.8	1	0.925
hsa-let-7c-5p	12	62	0.746	340	0.875	0.9048	0.6667	0.8095
hsa-miR-103a-3p	12	62	0.7302	182	0.875	0.9048	0.6667	0.8095
hsa-miR-26a-5p	12	62	0.6825	218	0.875	0.9048	0.6667	0.8095
hsa-miR-32-5p	12	62	0.6032	20	0.875	0.9048	0.6667	0.8095
hsa-let-7a-5p	13	62	0.5625	70	0.7917	0.85	0.5	0.75
hsa-let-7d-5p	13	62	0.6375	174	0.7917	0.85	0.5	0.75
hsa-miR-17-5p	13	62	0.775	156	0.7917	0.85	0.5	0.75
hsa-miR-92a-3p	13	62	0.65	50	0.7917	0.85	0.5	0.75
hsa-let-7c-5p	15	62	0.75	340	0.9583	1	0.75	0.925
hsa-miR-106a-5p	15	62	0.6875	132	0.9583	1	0.75	0.925
hsa-miR-16-5p	15	62	0.6	410	0.9583	1	0.75	0.925
hsa-miR-17-5p	15	62	0.775	156	0.9583	1	0.75	0.925
hsa-miR-107	16	62	0.6667	168	0.8333	0.9048	0.3333	0.746
hsa-miR-16-5p	16	62	0.619	410	0.8333	0.9048	0.3333	0.746
hsa-miR-24-3p	16	62	0.4921	44	0.8333	0.9048	0.3333	0.746
hsa-let-7b-5p	18	62	0.5125	86	0.7917	0.95	0	0.925
hsa-let-7c-5p	18	62	0.85	340	0.7917	0.95	0	0.925
hsa-miR-16-5p	18	62	0.6	410	0.7917	0.95	0	0.925
hsa-miR-22-3p	18	62	0.45	10	0.7917	0.95	0	0.925
hsa-let-7c-5p	19	62	0.75	340	0.75	0.85	0.25	0.9
hsa-miR-103a-3p	19	62	0.8375	182	0.75	0.85	0.25	0.9
hsa-miR-26a-5p	19	62	0.8	218	0.75	0.85	0.25	0.9
hsa-miR-32-5p	19	62	0.875	20	0.75	0.85	0.25	0.9
hsa-miR-107	20	62	0.625	168	0.75	0.85	0.25	0.6875
hsa-miR-16-5p	20	62	0.5	410	0.75	0.85	0.25	0.6875
hsa-miR-24-3p	20	62	0.7375	44	0.75	0.85	0.25	0.6875
hsa-let-7d-5p	4	63	0.7619	174	0.9167	0.9524	0.6667	0.6349
hsa-miR-16-5p	4	63	0.619	410	0.9167	0.9524	0.6667	0.6349
hsa-miR-92a-3p	4	63	0.6349	50	0.9167	0.9524	0.6667	0.6349
hsa-let-7c-5p	12	63	0.746	340	0.9167	1	0.3333	0.9365
hsa-miR-106a-5p	12	63	0.7778	132	0.9167	1	0.3333	0.9365
hsa-miR-16-5p	12	63	0.619	410	0.9167	1	0.3333	0.9365
hsa-miR-26a-5p	12	63	0.6825	218	0.9167	1	0.3333	0.9365
hsa-let-7d-5p	17	63	0.7	174	0.875	0.95	0.5	0.7
hsa-miR-16-5p	17	63	0.65	410	0.875	0.95	0.5	0.7
hsa-miR-92a-3p	17	63	0.55	50	0.875	0.95	0.5	0.7
hsa-let-7c-5p	19	63	0.8	340	0.8333	0.9	0.5	0.9
hsa-miR-106a-5p	19	63	0.6875	132	0.8333	0.9	0.5	0.9
hsa-miR-16-5p	19	63	0.6125	410	0.8333	0.9	0.5	0.9
hsa-miR-26a-5p	19	63	0.725	218	0.8333	0.9	0.5	0.9
hsa-let-7c-5p	4	64	0.7937	340	0.7917	0.8571	0.3333	0.8095
hsa-miR-16-5p	4	64	0.6032	410	0.7917	0.8571	0.3333	0.8095
hsa-miR-17-5p	4	64	0.619	156	0.7917	0.8571	0.3333	0.8095
hsa-let-7c-5p	8	64	0.7937	340	0.875	0.9048	0.6667	0.9048
hsa-miR-103a-3p	8	64	0.8095	182	0.875	0.9048	0.6667	0.9048
hsa-miR-16-5p	8	64	0.6032	410	0.875	0.9048	0.6667	0.9048
hsa-let-7c-5p	12	64	0.7937	340	0.8333	0.8571	0.6667	0.8095
hsa-miR-16-5p	12	64	0.6032	410	0.8333	0.8571	0.6667	0.8095
hsa-miR-17-5p	12	64	0.619	156	0.8333	0.8571	0.6667	0.8095
hsa-miR-107	16	64	0.5873	168	0.75	0.8095	0.3333	0.6825
hsa-miR-16-5p	16	64	0.6032	410	0.75	0.8095	0.3333	0.6825
hsa-miR-26a-5p	16	64	0.7937	218	0.75	0.8095	0.3333	0.6825
hsa-let-7c-5p	17	64	0.775	340	0.9583	1	0.75	0.825
hsa-miR-16-5p	17	64	0.75	410	0.9583	1	0.75	0.825
hsa-miR-17-5p	17	64	0.6125	156	0.9583	1	0.75	0.825
hsa-let-7c-5p	18	64	0.875	340	0.875	0.95	0.5	0.9125
hsa-miR-103a-3p	18	64	0.7375	182	0.875	0.95	0.5	0.9125
hsa-miR-16-5p	18	64	0.6625	410	0.875	0.95	0.5	0.9125
hsa-let-7c-5p	19	64	0.6	340	1	1	1	0.875
hsa-miR-16-5p	19	64	0.6875	410	1	1	1	0.875
hsa-miR-17-5p	19	64	0.8875	156	1	1	1	0.875
hsa-miR-107	20	64	0.5375	168	0.875	0.95	0.5	0.5625
hsa-miR-16-5p	20	64	0.4625	410	0.875	0.95	0.5	0.5625
hsa-miR-26a-5p	20	64	0.6375	218	0.875	0.95	0.5	0.5625
hsa-let-7c-5p	1	65	0.7875	340	0.9167	1	0.5	0.95
hsa-miR-16-5p	1	65	0.6375	410	0.9167	1	0.5	0.95
hsa-miR-17-5p	1	65	0.8	156	0.9167	1	0.5	0.95
hsa-miR-25-3p	1	65	0.775	48	0.9167	1	0.5	0.95
hsa-miR-26a-5p	1	65	0.85	218	0.9167	1	0.5	0.95
hsa-let-7c-5p	3	65	0.8	340	0.8333	0.95	0.25	0.7875
hsa-miR-103a-3p	3	65	0.6125	182	0.8333	0.95	0.25	0.7875
hsa-miR-16-5p	3	65	0.7125	410	0.8333	0.95	0.25	0.7875
hsa-let-7c-3p	4	65	0.7937	2	0.8333	0.8571	0.6667	0.8571
hsa-let-7c-5p	4	65	0.6984	340	0.8333	0.8571	0.6667	0.8571
hsa-let-7d-5p	4	65	0.619	174	0.8333	0.8571	0.6667	0.8571
hsa-miR-16-5p	4	65	0.6508	410	0.8333	0.8571	0.6667	0.8571
hsa-miR-25-3p	4	65	0.6667	48	0.8333	0.8571	0.6667	0.8571
hsa-let-7c-5p	5	65	0.7375	340	0.9583	1	0.75	1
hsa-miR-16-5p	5	65	0.65	410	0.9583	1	0.75	1
hsa-miR-17-5p	5	65	0.8125	156	0.9583	1	0.75	1
hsa-miR-25-3p	5	65	0.6625	48	0.9583	1	0.75	1
hsa-miR-26a-5p	5	65	0.8	218	0.9583	1	0.75	1
hsa-let-7a-5p	6	65	0.625	70	0.8333	0.8	1	0.9125
hsa-let-7c-5p	6	65	0.825	340	0.8333	0.8	1	0.9125
hsa-miR-106a-5p	6	65	0.725	132	0.8333	0.8	1	0.9125
hsa-miR-16-5p	6	65	0.5125	410	0.8333	0.8	1	0.9125
hsa-miR-26a-5p	6	65	0.7625	218	0.8333	0.8	1	0.9125
hsa-let-7a-5p	10	65	0.6625	70	0.7917	0.9	0.25	1
hsa-let-7c-5p	10	65	0.7875	340	0.7917	0.9	0.25	1
hsa-miR-106a-5p	10	65	0.7625	132	0.7917	0.9	0.25	1
hsa-miR-16-5p	10	65	0.6375	410	0.7917	0.9	0.25	1
hsa-miR-26a-5p	10	65	0.85	218	0.7917	0.9	0.25	1
hsa-let-7b-3p	11	65	0.625	2	0.75	0.85	0.25	0.7875
hsa-miR-103a-3p	11	65	0.6125	182	0.75	0.85	0.25	0.7875
hsa-miR-20a-5p	11	65	0.775	36	0.75	0.85	0.25	0.7875
hsa-miR-26a-5p	11	65	0.75	218	0.75	0.85	0.25	0.7875
hsa-miR-92a-3p	11	65	0.5875	50	0.75	0.85	0.25	0.7875
hsa-let-7c-5p	13	65	0.7375	340	0.9583	1	0.75	0.95
hsa-miR-103a-3p	13	65	0.8625	182	0.9583	1	0.75	0.95
hsa-miR-16-5p	13	65	0.65	410	0.9583	1	0.75	0.95
hsa-let-7b-3p	15	65	0.65	2	0.75	0.7	1	0.75
hsa-miR-103a-3p	15	65	0.775	182	0.75	0.7	1	0.75
hsa-miR-20a-5p	15	65	0.5125	36	0.75	0.7	1	0.75
hsa-miR-26a-5p	15	65	0.7625	218	0.75	0.7	1	0.75
hsa-miR-92a-3p	15	65	0.5375	50	0.75	0.7	1	0.75
hsa-let-7d-5p	16	65	0.619	174	0.875	0.9048	0.6667	0.9048
hsa-miR-17-5p	16	65	0.7302	156	0.875	0.9048	0.6667	0.9048
hsa-miR-25-3p	16	65	0.6667	48	0.875	0.9048	0.6667	0.9048
hsa-miR-26a-5p	16	65	0.8095	218	0.875	0.9048	0.6667	0.9048
hsa-let-7c-3p	17	65	0.5125	2	0.7917	0.8	0.75	0.9
hsa-let-7c-5p	17	65	0.7375	340	0.7917	0.8	0.75	0.9
hsa-let-7d-5p	17	65	0.8625	174	0.7917	0.8	0.75	0.9
hsa-miR-16-5p	17	65	0.65	410	0.7917	0.8	0.75	0.9
hsa-miR-25-3p	17	65	0.6625	48	0.7917	0.8	0.75	0.9
hsa-let-7d-5p	20	65	0.7375	174	0.7917	0.85	0.5	0.825
hsa-miR-17-5p	20	65	0.6875	156	0.7917	0.85	0.5	0.825
hsa-miR-25-3p	20	65	0.725	48	0.7917	0.85	0.5	0.825
hsa-miR-26a-5p	20	65	0.75	218	0.7917	0.85	0.5	0.825
hsa-let-7c-5p	3	66	0.575	340	0.9167	0.95	0.75	0.7375
hsa-miR-106a-5p	3	66	0.575	132	0.9167	0.95	0.75	0.7375
hsa-miR-16-5p	3	66	0.525	410	0.9167	0.95	0.75	0.7375
hsa-miR-24-3p	3	66	0.6125	44	0.9167	0.95	0.75	0.7375
hsa-let-7b-5p	4	66	0.746	86	0.8333	0.9524	0	0.8571
hsa-let-7c-5p	4	66	0.8413	340	0.8333	0.9524	0	0.8571
hsa-miR-26a-5p	4	66	0.746	218	0.8333	0.9524	0	0.8571
hsa-miR-26b-5p	4	66	0.6508	4	0.8333	0.9524	0	0.8571
hsa-miR-103a-3p	7	66	0.8125	182	0.875	0.9	0.75	0.825
hsa-miR-16-2-3p	7	66	0.6625	12	0.875	0.9	0.75	0.825
hsa-miR-16-5p	7	66	0.525	410	0.875	0.9	0.75	0.825
hsa-miR-24-3p	7	66	0.6125	44	0.875	0.9	0.75	0.825
hsa-miR-92a-3p	7	66	0.5625	50	0.875	0.9	0.75	0.825
hsa-let-7c-5p	13	66	0.7875	340	0.9167	0.9	1	0.95
hsa-miR-106a-5p	13	66	0.7625	132	0.9167	0.9	1	0.95
hsa-miR-16-5p	13	66	0.725	410	0.9167	0.9	1	0.95
hsa-miR-24-3p	13	66	0.7875	44	0.9167	0.9	1	0.95
hsa-miR-103a-3p	14	66	0.55	182	0.7917	0.85	0.5	0.8
hsa-miR-16-2-3p	14	66	0.5375	12	0.7917	0.85	0.5	0.8
hsa-miR-16-5p	14	66	0.6125	410	0.7917	0.85	0.5	0.8
hsa-miR-24-3p	14	66	0.6625	44	0.7917	0.85	0.5	0.8
hsa-miR-92a-3p	14	66	0.6625	50	0.7917	0.85	0.5	0.8
hsa-let-7b-5p	16	66	0.746	86	0.9167	1	0.3333	0.8571
hsa-let-7d-5p	16	66	0.7937	174	0.9167	1	0.3333	0.8571
hsa-miR-103a-3p	16	66	0.8571	182	0.9167	1	0.3333	0.8571
hsa-miR-16-5p	16	66	0.8095	410	0.9167	1	0.3333	0.8571
hsa-miR-17-5p	16	66	0.7619	156	0.9167	1	0.3333	0.8571
hsa-let-7b-5p	17	66	0.7125	86	0.7917	0.95	0	0.8625
hsa-let-7c-5p	17	66	0.7875	340	0.7917	0.95	0	0.8625
hsa-miR-26a-5p	17	66	0.8	218	0.7917	0.95	0	0.8625
hsa-miR-26b-5p	17	66	0.425	4	0.7917	0.95	0	0.8625
hsa-let-7b-5p	20	66	0.7625	86	0.9167	0.9	1	0.9625
hsa-let-7d-5p	20	66	0.7125	174	0.9167	0.9	1	0.9625
hsa-miR-103a-3p	20	66	0.8125	182	0.9167	0.9	1	0.9625
hsa-miR-16-5p	20	66	0.525	410	0.9167	0.9	1	0.9625
hsa-miR-17-5p	20	66	0.725	156	0.9167	0.9	1	0.9625
hsa-let-7b-5p	1	67	0.8	86	0.75	0.9	0	1
hsa-let-7d-5p	1	67	0.625	174	0.75	0.9	0	1
hsa-miR-103a-3p	1	67	0.725	182	0.75	0.9	0	1
hsa-miR-107	1	67	0.45	168	0.75	0.9	0	1
hsa-miR-22-3p	1	67	0.4	10	0.75	0.9	0	1
hsa-miR-26a-5p	1	67	0.8	218	0.75	0.9	0	1
hsa-let-7c-5p	4	67	0.6667	340	0.9167	0.9524	0.6667	1
hsa-miR-106a-5p	4	67	0.6508	132	0.9167	0.9524	0.6667	1
hsa-miR-16-5p	4	67	0.5397	410	0.9167	0.9524	0.6667	1
hsa-miR-17-5p	4	67	0.619	156	0.9167	0.9524	0.6667	1
hsa-miR-23a-3p	4	67	0.5397	10	0.9167	0.9524	0.6667	1
hsa-let-7b-5p	5	67	0.6625	86	0.875	0.95	0.5	0.8375
hsa-let-7d-5p	5	67	0.8	174	0.875	0.95	0.5	0.8375
hsa-miR-103a-3p	5	67	0.875	182	0.875	0.95	0.5	0.8375
hsa-miR-107	5	67	0.7875	168	0.875	0.95	0.5	0.8375
hsa-miR-22-3p	5	67	0.575	10	0.875	0.95	0.5	0.8375
hsa-miR-26a-5p	5	67	0.7875	218	0.875	0.95	0.5	0.8375
hsa-let-7c-5p	8	67	0.6667	340	0.9583	1	0.6667	1
hsa-let-7d-5p	8	67	0.7619	174	0.9583	1	0.6667	1
hsa-miR-107	8	67	0.8254	168	0.9583	1	0.6667	1
hsa-miR-16-5p	8	67	0.5397	410	0.9583	1	0.6667	1
hsa-miR-92a-3p	8	67	0.5714	50	0.9583	1	0.6667	1
hsa-let-7b-5p	16	67	0.6508	86	0.875	0.9048	0.6667	0.8571
hsa-miR-16-5p	16	67	0.5397	410	0.875	0.9048	0.6667	0.8571
hsa-miR-17-5p	16	67	0.619	156	0.875	0.9048	0.6667	0.8571
hsa-miR-93-5p	16	67	0.4921	24	0.875	0.9048	0.6667	0.8571
hsa-let-7c-5p	17	67	0.8	340	0.9583	1	0.75	0.95
hsa-miR-106a-5p	17	67	0.85	132	0.9583	1	0.75	0.95
hsa-miR-16-5p	17	67	0.7125	410	0.9583	1	0.75	0.95
hsa-miR-17-5p	17	67	0.8625	156	0.9583	1	0.75	0.95
hsa-miR-23a-3p	17	67	0.5875	10	0.9583	1	0.75	0.95
hsa-let-7c-5p	18	67	0.725	340	0.9167	1	0.5	0.9125
hsa-let-7d-5p	18	67	0.625	174	0.9167	1	0.5	0.9125
hsa-miR-107	18	67	0.45	168	0.9167	1	0.5	0.9125
hsa-miR-16-5p	18	67	0.7	410	0.9167	1	0.5	0.9125
hsa-miR-92a-3p	18	67	0.7125	50	0.9167	1	0.5	0.9125
hsa-let-7b-5p	20	67	0.7	86	0.7917	0.9	0.25	0.7125
hsa-miR-16-5p	20	67	0.6375	410	0.7917	0.9	0.25	0.7125
hsa-miR-17-5p	20	67	0.675	156	0.7917	0.9	0.25	0.7125
hsa-miR-93-5p	20	67	0.6625	24	0.7917	0.9	0.25	0.7125
hsa-let-7b-5p	2	68	0.6875	86	0.7917	0.85	0.5	0.8
hsa-let-7c-5p	2	68	0.7375	340	0.7917	0.85	0.5	0.8
hsa-miR-16-5p	2	68	0.625	410	0.7917	0.85	0.5	0.8
hsa-miR-17-5p	2	68	0.775	156	0.7917	0.85	0.5	0.8
hsa-let-7b-5p	9	68	0.75	86	0.9583	0.95	1	0.875
hsa-let-7c-5p	9	68	0.725	340	0.9583	0.95	1	0.875
hsa-miR-16-5p	9	68	0.625	410	0.9583	0.95	1	0.875
hsa-miR-17-5p	9	68	0.8375	156	0.9583	0.95	1	0.875
hsa-let-7d-5p	16	68	0.8095	174	0.8333	0.8571	0.6667	0.9048
hsa-miR-107	16	68	0.6825	168	0.8333	0.8571	0.6667	0.9048
hsa-miR-16-5p	16	68	0.5238	410	0.8333	0.8571	0.6667	0.9048
hsa-miR-26a-5p	16	68	0.6508	218	0.8333	0.8571	0.6667	0.9048
hsa-miR-92a-3p	16	68	0.5714	50	0.8333	0.8571	0.6667	0.9048
hsa-let-7d-5p	20	68	0.7125	174	0.8333	0.95	0.25	0.6875
hsa-miR-107	20	68	0.65	168	0.8333	0.95	0.25	0.6875
hsa-miR-16-5p	20	68	0.65	410	0.8333	0.95	0.25	0.6875
hsa-miR-26a-5p	20	68	0.775	218	0.8333	0.95	0.25	0.6875
hsa-miR-92a-3p	20	68	0.725	50	0.8333	0.95	0.25	0.6875
hsa-let-7c-5p	6	69	0.7625	340	0.7917	0.8	0.75	0.925
hsa-miR-107	6	69	0.7625	168	0.7917	0.8	0.75	0.925
hsa-miR-16-5p	6	69	0.5625	410	0.7917	0.8	0.75	0.925
hsa-miR-198	6	69	0.575	2	0.7917	0.8	0.75	0.925
hsa-let-7c-5p	10	69	0.625	340	0.9167	1	0.5	0.85
hsa-miR-107	10	69	0.4625	168	0.9167	1	0.5	0.85
hsa-miR-16-5p	10	69	0.5375	410	0.9167	1	0.5	0.85
hsa-miR-198	10	69	0.8	2	0.9167	1	0.5	0.85
hsa-let-7c-5p	11	69	0.7375	340	0.875	0.95	0.5	0.75
hsa-miR-16-5p	11	69	0.7	410	0.875	0.95	0.5	0.75
hsa-miR-26a-5p	11	69	0.725	218	0.875	0.95	0.5	0.75
hsa-let-7c-5p	12	69	0.8889	340	0.9583	0.9524	1	0.9524
hsa-miR-106a-5p	12	69	0.7143	132	0.9583	0.9524	1	0.9524
hsa-miR-16-5p	12	69	0.7302	410	0.9583	0.9524	1	0.9524
hsa-let-7c-5p	15	69	0.7625	340	0.8333	0.9	0.5	0.9125
hsa-miR-16-5p	15	69	0.5625	410	0.8333	0.9	0.5	0.9125
hsa-miR-26a-5p	15	69	0.7375	218	0.8333	0.9	0.5	0.9125
hsa-let-7c-5p	19	69	0.7625	340	0.75	0.75	0.75	0.8875
hsa-miR-106a-5p	19	69	0.6875	132	0.75	0.75	0.75	0.8875
hsa-miR-16-5p	19	69	0.5625	410	0.75	0.75	0.75	0.8875
hsa-let-7b-5p	2	70	0.6625	86	0.75	0.75	0.75	0.7625
hsa-let-7c-5p	2	70	0.75	340	0.75	0.75	0.75	0.7625
hsa-miR-16-5p	2	70	0.6375	410	0.75	0.75	0.75	0.7625
hsa-let-7b-5p	3	70	0.7875	86	0.875	0.9	0.75	0.85
hsa-let-7d-5p	3	70	0.7	174	0.875	0.9	0.75	0.85
hsa-miR-106a-5p	3	70	0.7	132	0.875	0.9	0.75	0.85
hsa-miR-16-5p	3	70	0.75	410	0.875	0.9	0.75	0.85
hsa-miR-26a-5p	3	70	0.725	218	0.875	0.9	0.75	0.85
hsa-let-7c-5p	6	70	0.75	340	0.9167	0.9	1	0.825
hsa-miR-106a-5p	6	70	0.725	132	0.9167	0.9	1	0.825
hsa-miR-107	6	70	0.725	168	0.9167	0.9	1	0.825
hsa-miR-16-5p	6	70	0.6375	410	0.9167	0.9	1	0.825
hsa-let-7c-5p	7	70	0.8125	340	0.7917	0.95	0	0.95
hsa-miR-17-5p	7	70	0.775	156	0.7917	0.95	0	0.95
hsa-miR-20a-5p	7	70	0.7375	36	0.7917	0.95	0	0.95
hsa-miR-26a-5p	7	70	0.725	218	0.7917	0.95	0	0.95
hsa-miR-92a-3p	7	70	0.7875	50	0.7917	0.95	0	0.95
hsa-let-7b-5p	9	70	0.4875	86	0.9167	0.95	0.75	0.7
hsa-let-7c-5p	9	70	0.65	340	0.9167	0.95	0.75	0.7
hsa-miR-16-5p	9	70	0.525	410	0.9167	0.95	0.75	0.7
hsa-let-7c-5p	10	70	0.725	340	0.9167	0.95	0.75	0.9
hsa-miR-106a-5p	10	70	0.725	132	0.9167	0.95	0.75	0.9
hsa-miR-107	10	70	0.85	168	0.9167	0.95	0.75	0.9
hsa-miR-16-5p	10	70	0.5875	410	0.9167	0.95	0.75	0.9
hsa-let-7b-5p	13	70	0.4875	86	0.9583	1	0.75	1
hsa-let-7d-5p	13	70	0.8625	174	0.9583	1	0.75	1
hsa-miR-106a-5p	13	70	0.85	132	0.9583	1	0.75	1
hsa-miR-16-5p	13	70	0.525	410	0.9583	1	0.75	1
hsa-miR-26a-5p	13	70	0.85	218	0.9583	1	0.75	1
hsa-let-7c-5p	14	70	0.725	340	0.875	1	0.25	0.7875
hsa-miR-17-5p	14	70	0.7125	156	0.875	1	0.25	0.7875
hsa-miR-20a-5p	14	70	0.6125	36	0.875	1	0.25	0.7875
hsa-miR-26a-5p	14	70	0.775	218	0.875	1	0.25	0.7875
hsa-miR-92a-3p	14	70	0.5875	50	0.875	1	0.25	0.7875
hsa-let-7a-5p	1	71	0.5625	70	0.6667	0.75	0.25	0.875
hsa-let-7c-5p	1	71	0.75	340	0.6667	0.75	0.25	0.875
hsa-miR-107	1	71	0.8625	168	0.6667	0.75	0.25	0.875
hsa-miR-26a-5p	1	71	0.8	218	0.6667	0.75	0.25	0.875
hsa-let-7b-5p	3	71	0.6	86	0.8333	0.85	0.75	0.9625
hsa-let-7c-5p	3	71	0.75	340	0.8333	0.85	0.75	0.9625
hsa-miR-106a-5p	3	71	0.6375	132	0.8333	0.85	0.75	0.9625
hsa-miR-107	3	71	0.8875	168	0.8333	0.85	0.75	0.9625
hsa-miR-16-5p	3	71	0.575	410	0.8333	0.85	0.75	0.9625
hsa-miR-20a-5p	3	71	0.55	36	0.8333	0.85	0.75	0.9625
hsa-let-7c-5p	4	71	0.7937	340	0.9167	1	0.3333	0.873
hsa-miR-107	4	71	0.6508	168	0.9167	1	0.3333	0.873
hsa-miR-16-5p	4	71	0.6349	410	0.9167	1	0.3333	0.873
hsa-miR-26a-5p	4	71	0.8254	218	0.9167	1	0.3333	0.873
hsa-let-7a-5p	5	71	0.6375	70	0.7083	0.8	0.25	0.7875
hsa-let-7c-5p	5	71	0.7375	340	0.7083	0.8	0.25	0.7875
hsa-miR-107	5	71	0.675	168	0.7083	0.8	0.25	0.7875
hsa-miR-26a-5p	5	71	0.8125	218	0.7083	0.8	0.25	0.7875
hsa-let-7a-5p	6	71	0.7625	70	0.9583	1	0.75	0.9
hsa-let-7c-5p	6	71	0.75	340	0.9583	1	0.75	0.9
hsa-let-7d-5p	6	71	0.7625	174	0.9583	1	0.75	0.9
hsa-miR-106a-5p	6	71	0.7875	132	0.9583	1	0.75	0.9
hsa-miR-25-3p	6	71	0.7625	48	0.9583	1	0.75	0.9
hsa-miR-16-5p	7	71	0.575	410	0.75	0.85	0.25	0.825
hsa-miR-20a-5p	7	71	0.55	36	0.75	0.85	0.25	0.825
hsa-miR-23a-3p	7	71	0.625	10	0.75	0.85	0.25	0.825
hsa-let-7a-5p	10	71	0.5625	70	0.7083	0.8	0.25	0.9
hsa-let-7c-5p	10	71	0.75	340	0.7083	0.8	0.25	0.9
hsa-let-7d-5p	10	71	0.7875	174	0.7083	0.8	0.25	0.9
hsa-miR-106a-5p	10	71	0.8	132	0.7083	0.8	0.25	0.9
hsa-miR-25-3p	10	71	0.725	48	0.7083	0.8	0.25	0.9
hsa-let-7b-5p	13	71	0.8	86	0.875	0.95	0.5	0.875
hsa-let-7c-5p	13	71	0.7375	340	0.875	0.95	0.5	0.875
hsa-miR-106a-5p	13	71	0.725	132	0.875	0.95	0.5	0.875
hsa-miR-107	13	71	0.675	168	0.875	0.95	0.5	0.875
hsa-miR-16-5p	13	71	0.575	410	0.875	0.95	0.5	0.875
hsa-miR-20a-5p	13	71	0.575	36	0.875	0.95	0.5	0.875
hsa-miR-16-5p	14	71	0.75	410	0.7083	0.85	0	0.7875
hsa-miR-20a-5p	14	71	0.6375	36	0.7083	0.85	0	0.7875
hsa-miR-23a-3p	14	71	0.825	10	0.7083	0.85	0	0.7875
hsa-let-7b-5p	16	71	0.8095	86	0.875	0.9048	0.6667	1
hsa-let-7c-5p	16	71	0.7937	340	0.875	0.9048	0.6667	1
hsa-let-7d-5p	16	71	0.7143	174	0.875	0.9048	0.6667	1
hsa-miR-103a-3p	16	71	0.8254	182	0.875	0.9048	0.6667	1
hsa-miR-16-5p	16	71	0.6349	410	0.875	0.9048	0.6667	1
hsa-miR-22-3p	16	71	0.4603	10	0.875	0.9048	0.6667	1
hsa-miR-24-3p	16	71	0.6984	44	0.875	0.9048	0.6667	1
hsa-let-7c-5p	17	71	0.7375	340	0.875	0.95	0.5	0.875
hsa-miR-107	17	71	0.675	168	0.875	0.95	0.5	0.875
hsa-miR-16-5p	17	71	0.575	410	0.875	0.95	0.5	0.875
hsa-miR-26a-5p	17	71	0.8125	218	0.875	0.95	0.5	0.875
hsa-let-7b-5p	20	71	0.6	86	0.875	0.85	1	1
hsa-let-7c-5p	20	71	0.75	340	0.875	0.85	1	1
hsa-let-7d-5p	20	71	0.7875	174	0.875	0.85	1	1
hsa-miR-103a-3p	20	71	0.6875	182	0.875	0.85	1	1
hsa-miR-16-5p	20	71	0.575	410	0.875	0.85	1	1
hsa-miR-22-3p	20	71	0.4375	10	0.875	0.85	1	1
hsa-miR-24-3p	20	71	0.525	44	0.875	0.85	1	1
hsa-let-7c-5p	2	72	0.575	340	0.9167	0.95	0.75	0.8875
hsa-miR-16-2-3p	2	72	0.75	12	0.9167	0.95	0.75	0.8875
hsa-miR-16-5p	2	72	0.5375	410	0.9167	0.95	0.75	0.8875
hsa-miR-24-3p	2	72	0.725	44	0.9167	0.95	0.75	0.8875
hsa-let-7c-5p	4	72	0.746	340	0.9583	1	0.6667	0.9206
hsa-let-7d-5p	4	72	0.7937	174	0.9583	1	0.6667	0.9206
hsa-miR-103a-3p	4	72	0.7937	182	0.9583	1	0.6667	0.9206
hsa-miR-16-5p	4	72	0.5556	410	0.9583	1	0.6667	0.9206
hsa-miR-20a-5p	4	72	0.5079	36	0.9583	1	0.6667	0.9206
hsa-let-7c-5p	9	72	0.775	340	0.875	0.95	0.5	0.8375
hsa-miR-16-2-3p	9	72	0.675	12	0.875	0.95	0.5	0.8375
hsa-miR-16-5p	9	72	0.75	410	0.875	0.95	0.5	0.8375
hsa-miR-24-3p	9	72	0.7125	44	0.875	0.95	0.5	0.8375
hsa-let-7c-5p	17	72	0.775	340	0.8333	1	0	0.8
hsa-let-7d-5p	17	72	0.7375	174	0.8333	1	0	0.8
hsa-miR-103a-3p	17	72	0.6125	182	0.8333	1	0	0.8
hsa-miR-16-5p	17	72	0.75	410	0.8333	1	0	0.8
hsa-miR-20a-5p	17	72	0.6625	36	0.8333	1	0	0.8
hsa-let-7f-2-3p	2	73	0.575	8	0.7917	0.85	0.5	0.8
hsa-miR-106a-5p	2	73	0.6375	132	0.7917	0.85	0.5	0.8
hsa-miR-17-5p	2	73	0.7625	156	0.7917	0.85	0.5	0.8
hsa-let-7c-5p	4	73	0.8254	340	0.8333	0.9524	0	1
hsa-miR-107	4	73	0.5556	168	0.8333	0.9524	0	1
hsa-miR-208a-3p	4	73	0.5238	4	0.8333	0.9524	0	1
hsa-miR-26a-5p	4	73	0.7302	218	0.8333	0.9524	0	1
hsa-let-7c-5p	7	73	0.6875	340	0.875	1	0.25	0.975
hsa-let-7d-5p	7	73	0.6875	174	0.875	1	0.25	0.975
hsa-miR-103a-3p	7	73	0.825	182	0.875	1	0.25	0.975
hsa-miR-17-5p	7	73	0.75	156	0.875	1	0.25	0.975
hsa-let-7f-2-3p	9	73	0.5875	8	0.7917	0.85	0.5	0.6625
hsa-miR-106a-5p	9	73	0.625	132	0.7917	0.85	0.5	0.6625
hsa-miR-17-5p	9	73	0.7	156	0.7917	0.85	0.5	0.6625
hsa-miR-103a-3p	12	73	0.9048	182	0.8333	0.9048	0.3333	0.9524
hsa-miR-26a-5p	12	73	0.7302	218	0.8333	0.9048	0.3333	0.9524
hsa-miR-32-5p	12	73	0.619	20	0.8333	0.9048	0.3333	0.9524
hsa-let-7c-5p	14	73	0.775	340	0.75	0.9	0	0.85
hsa-let-7d-5p	14	73	0.85	174	0.75	0.9	0	0.85
hsa-miR-103a-3p	14	73	0.7875	182	0.75	0.9	0	0.85
hsa-miR-17-5p	14	73	0.8375	156	0.75	0.9	0	0.85
hsa-let-7c-5p	17	73	0.6875	340	0.75	0.8	0.5	0.825
hsa-miR-107	17	73	0.725	168	0.75	0.8	0.5	0.825
hsa-miR-208a-3p	17	73	0.625	4	0.75	0.8	0.5	0.825
hsa-miR-26a-5p	17	73	0.8125	218	0.75	0.8	0.5	0.825
hsa-miR-103a-3p	19	73	0.7625	182	0.7083	0.8	0.25	0.8375
hsa-miR-26a-5p	19	73	0.8125	218	0.7083	0.8	0.25	0.8375
hsa-miR-32-5p	19	73	0.7	20	0.7083	0.8	0.25	0.8375
hsa-let-7a-5p	2	74	0.575	70	0.7083	0.8	0.25	0.925
hsa-let-7c-5p	2	74	0.8125	340	0.7083	0.8	0.25	0.925
hsa-miR-16-5p	2	74	0.7125	410	0.7083	0.8	0.25	0.925
hsa-let-7a-5p	9	74	0.675	70	0.7917	0.8	0.75	0.7
hsa-let-7c-5p	9	74	0.625	340	0.7917	0.8	0.75	0.7
hsa-miR-16-5p	9	74	0.4875	410	0.7917	0.8	0.75	0.7
hsa-miR-106a-5p	6	75	0.8	132	0.75	0.8	0.5	0.825
hsa-miR-107	6	75	0.7125	168	0.75	0.8	0.5	0.825
hsa-miR-22-5p	6	75	0.625	22	0.75	0.8	0.5	0.825
hsa-miR-106a-5p	10	75	0.7875	132	0.6667	0.7	0.5	0.775
hsa-miR-107	10	75	0.6375	168	0.6667	0.7	0.5	0.775
hsa-miR-22-5p	10	75	0.6875	22	0.6667	0.7	0.5	0.775
hsa-let-7c-5p	8	76	0.746	340	0.9583	0.9524	1	0.9206
hsa-miR-103a-3p	8	76	0.8413	182	0.9583	0.9524	1	0.9206
hsa-miR-16-5p	8	76	0.5714	410	0.9583	0.9524	1	0.9206
hsa-miR-17-5p	8	76	0.746	156	0.9583	0.9524	1	0.9206
hsa-miR-20a-5p	8	76	0.7778	36	0.9583	0.9524	1	0.9206
hsa-let-7a-5p	12	76	0.746	70	0.9583	0.9524	1	0.8571
hsa-let-7c-5p	12	76	0.746	340	0.9583	0.9524	1	0.8571
hsa-miR-106a-5p	12	76	0.7937	132	0.9583	0.9524	1	0.8571
hsa-miR-16-5p	12	76	0.5714	410	0.9583	0.9524	1	0.8571
hsa-let-7c-5p	18	76	0.625	340	0.8333	0.9	0.5	0.8375
hsa-miR-103a-3p	18	76	0.8375	182	0.8333	0.9	0.5	0.8375
hsa-miR-16-5p	18	76	0.55	410	0.8333	0.9	0.5	0.8375
hsa-miR-17-5p	18	76	0.7	156	0.8333	0.9	0.5	0.8375
hsa-miR-20a-5p	18	76	0.525	36	0.8333	0.9	0.5	0.8375
hsa-let-7a-5p	19	76	0.6125	70	0.9167	0.9	1	0.8125
hsa-let-7c-5p	19	76	0.7125	340	0.9167	0.9	1	0.8125
hsa-miR-106a-5p	19	76	0.7625	132	0.9167	0.9	1	0.8125
hsa-miR-16-5p	19	76	0.7	410	0.9167	0.9	1	0.8125
hsa-let-7a-5p	11	77	0.425	70	0.8333	0.95	0.25	0.7875
hsa-let-7c-5p	11	77	0.6125	340	0.8333	0.95	0.25	0.7875
hsa-miR-107	11	77	0.525	168	0.8333	0.95	0.25	0.7875
hsa-miR-16-5p	11	77	0.525	410	0.8333	0.95	0.25	0.7875
hsa-let-7a-5p	15	77	0.95	70	0.875	0.9	0.75	0.9375
hsa-let-7c-5p	15	77	0.85	340	0.875	0.9	0.75	0.9375
hsa-miR-107	15	77	0.7	168	0.875	0.9	0.75	0.9375
hsa-miR-16-5p	15	77	0.775	410	0.875	0.9	0.75	0.9375
hsa-let-7c-5p	1	78	0.75	340	0.8333	0.95	0.25	0.9625
hsa-miR-107	1	78	0.85	168	0.8333	0.95	0.25	0.9625
hsa-miR-16-5p	1	78	0.6125	410	0.8333	0.95	0.25	0.9625
hsa-miR-17-5p	1	78	0.6	156	0.8333	0.95	0.25	0.9625
hsa-miR-20a-5p	1	78	0.65	36	0.8333	0.95	0.25	0.9625
hsa-let-7a-5p	2	78	0.575	70	0.875	1	0.25	0.6875
hsa-let-7d-5p	2	78	0.6625	174	0.875	1	0.25	0.6875
hsa-miR-16-5p	2	78	0.6375	410	0.875	1	0.25	0.6875
hsa-miR-17-5p	2	78	0.7125	156	0.875	1	0.25	0.6875
hsa-let-7c-5p	5	78	0.625	340	0.9583	1	0.75	0.85
hsa-miR-107	5	78	0.6375	168	0.9583	1	0.75	0.85
hsa-miR-16-5p	5	78	0.5625	410	0.9583	1	0.75	0.85
hsa-miR-17-5p	5	78	0.75	156	0.9583	1	0.75	0.85
hsa-miR-20a-5p	5	78	0.6125	36	0.9583	1	0.75	0.85
hsa-let-7c-5p	6	78	0.75	340	0.875	1	0.25	0.75
hsa-let-7d-5p	6	78	0.6625	174	0.875	1	0.25	0.75
hsa-miR-92a-3p	6	78	0.6	50	0.875	1	0.25	0.75
hsa-let-7a-5p	9	78	0.625	70	0.9583	0.95	1	0.8125
hsa-let-7d-5p	9	78	0.7625	174	0.9583	0.95	1	0.8125
hsa-miR-16-5p	9	78	0.5625	410	0.9583	0.95	1	0.8125
hsa-miR-17-5p	9	78	0.75	156	0.9583	0.95	1	0.8125
hsa-let-7c-5p	10	78	0.75	340	0.75	0.9	0	0.8875
hsa-let-7d-5p	10	78	0.8625	174	0.75	0.9	0	0.8875
hsa-miR-92a-3p	10	78	0.5625	50	0.75	0.9	0	0.8875
hsa-let-7c-5p	7	79	0.8375	340	0.9167	0.95	0.75	0.8875
hsa-let-7d-5p	7	79	0.8125	174	0.9167	0.95	0.75	0.8875
hsa-miR-16-5p	7	79	0.6625	410	0.9167	0.95	0.75	0.8875
hsa-miR-17-5p	7	79	0.75	156	0.9167	0.95	0.75	0.8875
hsa-let-7c-5p	8	79	0.6825	340	0.9167	0.9048	1	0.7778
hsa-miR-16-5p	8	79	0.5873	410	0.9167	0.9048	1	0.7778
hsa-miR-17-5p	8	79	0.6349	156	0.9167	0.9048	1	0.7778
hsa-let-7c-5p	14	79	0.6375	340	0.9583	1	0.75	0.9375
hsa-let-7d-5p	14	79	0.675	174	0.9583	1	0.75	0.9375
hsa-miR-16-5p	14	79	0.575	410	0.9583	1	0.75	0.9375
hsa-miR-17-5p	14	79	0.7	156	0.9583	1	0.75	0.9375
hsa-let-7c-5p	16	79	0.6825	340	0.875	0.8571	1	0.7937
hsa-miR-106a-5p	16	79	0.619	132	0.875	0.8571	1	0.7937
hsa-miR-16-5p	16	79	0.5873	410	0.875	0.8571	1	0.7937
hsa-miR-26a-5p	16	79	0.7937	218	0.875	0.8571	1	0.7937
hsa-let-7c-5p	18	79	0.6375	340	0.9167	0.95	0.75	0.95
hsa-miR-16-5p	18	79	0.575	410	0.9167	0.95	0.75	0.95
hsa-miR-17-5p	18	79	0.7	156	0.9167	0.95	0.75	0.95
hsa-let-7c-5p	20	79	0.8375	340	0.9167	0.95	0.75	0.925
hsa-miR-106a-5p	20	79	0.775	132	0.9167	0.95	0.75	0.925
hsa-miR-16-5p	20	79	0.6625	410	0.9167	0.95	0.75	0.925
hsa-miR-26a-5p	20	79	0.85	218	0.9167	0.95	0.75	0.925
hsa-let-7c-5p	1	80	0.875	340	0.8333	0.95	0.25	0.95
hsa-miR-103a-3p	1	80	0.6875	182	0.8333	0.95	0.25	0.95
hsa-miR-106a-5p	1	80	0.7125	132	0.8333	0.95	0.25	0.95
hsa-miR-17-5p	1	80	0.7875	156	0.8333	0.95	0.25	0.95
hsa-let-7c-5p	2	80	0.4875	340	0.9167	0.95	0.75	0.75
hsa-miR-16-5p	2	80	0.7	410	0.9167	0.95	0.75	0.75
hsa-miR-93-5p	2	80	0.525	24	0.9167	0.95	0.75	0.75
hsa-let-7c-5p	5	80	0.8	340	0.8333	0.9	0.5	1
hsa-miR-103a-3p	5	80	0.7625	182	0.8333	0.9	0.5	1
hsa-miR-106a-5p	5	80	0.75	132	0.8333	0.9	0.5	1
hsa-miR-17-5p	5	80	0.85	156	0.8333	0.9	0.5	1
hsa-let-7c-5p	9	80	0.8	340	0.875	0.9	0.75	0.9
hsa-miR-16-5p	9	80	0.675	410	0.875	0.9	0.75	0.9
hsa-miR-93-5p	9	80	0.6375	24	0.875	0.9	0.75	0.9
hsa-let-7b-5p	1	81	0.6875	86	0.875	1	0.25	1
hsa-let-7c-5p	1	81	0.8625	340	0.875	1	0.25	1
hsa-miR-106a-5p	1	81	0.85	132	0.875	1	0.25	1
hsa-miR-16-5p	1	81	0.65	410	0.875	1	0.25	1
hsa-miR-26a-5p	1	81	0.7	218	0.875	1	0.25	1
hsa-let-7b-5p	5	81	0.6	86	0.875	0.95	0.5	0.9
hsa-let-7c-5p	5	81	0.725	340	0.875	0.95	0.5	0.9
hsa-miR-106a-5p	5	81	0.6875	132	0.875	0.95	0.5	0.9
hsa-miR-16-5p	5	81	0.6625	410	0.875	0.95	0.5	0.9
hsa-miR-26a-5p	5	81	0.825	218	0.875	0.95	0.5	0.9
hsa-miR-26a-5p	6	81	0.8875	218	0.9167	1	0.5	0.8875
hsa-miR-32-5p	6	81	0.5375	20	0.9167	1	0.5	0.8875
hsa-miR-92a-3p	6	81	0.5125	50	0.9167	1	0.5	0.8875
hsa-miR-26a-5p	10	81	0.7	218	0.8333	1	0	0.825
hsa-miR-32-5p	10	81	0.8375	20	0.8333	1	0	0.825
hsa-miR-92a-3p	10	81	0.675	50	0.8333	1	0	0.825
hsa-let-7c-5p	12	81	0.8254	340	0.9583	0.9524	1	0.9048
hsa-miR-106a-5p	12	81	0.873	132	0.9583	0.9524	1	0.9048
hsa-miR-16-5p	12	81	0.7619	410	0.9583	0.9524	1	0.9048
hsa-miR-17-5p	12	81	0.7778	156	0.9583	0.9524	1	0.9048
hsa-let-7c-5p	19	81	0.5875	340	0.875	0.95	0.5	0.775
hsa-miR-106a-5p	19	81	0.675	132	0.875	0.95	0.5	0.775
hsa-miR-16-5p	19	81	0.475	410	0.875	0.95	0.5	0.775
hsa-miR-17-5p	19	81	0.7625	156	0.875	0.95	0.5	0.775
hsa-let-7b-5p	2	82	0.75	86	0.9583	1	0.75	0.925
hsa-let-7c-5p	2	82	0.85	340	0.9583	1	0.75	0.925
hsa-let-7d-5p	2	82	0.8125	174	0.9583	1	0.75	0.925
hsa-miR-16-5p	2	82	0.7	410	0.9583	1	0.75	0.925
hsa-miR-29a-5p	2	82	0.525	6	0.9583	1	0.75	0.925
hsa-miR-92a-3p	2	82	0.6875	50	0.9583	1	0.75	0.925
hsa-let-7b-5p	3	82	0.8375	86	0.8333	0.95	0.25	0.875
hsa-let-7c-5p	3	82	0.65	340	0.8333	0.95	0.25	0.875
hsa-let-7d-5p	3	82	0.7375	174	0.8333	0.95	0.25	0.875
hsa-miR-16-5p	3	82	0.5625	410	0.8333	0.95	0.25	0.875
hsa-miR-26a-5p	3	82	0.675	218	0.8333	0.95	0.25	0.875
hsa-let-7c-5p	8	82	0.8095	340	0.75	0.8095	0.3333	1
hsa-miR-107	8	82	0.6508	168	0.75	0.8095	0.3333	1
hsa-miR-17-5p	8	82	0.6667	156	0.75	0.8095	0.3333	1
hsa-miR-18a-3p	8	82	0.7143	14	0.75	0.8095	0.3333	1
hsa-miR-22-5p	8	82	0.5397	22	0.75	0.8095	0.3333	1
hsa-miR-99a-5p	8	82	0.6825	12	0.75	0.8095	0.3333	1
hsa-let-7b-5p	9	82	0.675	86	0.9167	1	0.5	0.775
hsa-let-7c-5p	9	82	0.6375	340	0.9167	1	0.5	0.775
hsa-let-7d-5p	9	82	0.625	174	0.9167	1	0.5	0.775
hsa-miR-16-5p	9	82	0.5	410	0.9167	1	0.5	0.775
hsa-miR-29a-5p	9	82	0.5	6	0.9167	1	0.5	0.775
hsa-miR-92a-3p	9	82	0.5125	50	0.9167	1	0.5	0.775
hsa-let-7c-5p	11	82	0.65	340	0.8333	0.9	0.5	0.7625
hsa-miR-106a-5p	11	82	0.7	132	0.8333	0.9	0.5	0.7625
hsa-miR-16-5p	11	82	0.5625	410	0.8333	0.9	0.5	0.7625
hsa-miR-26a-5p	11	82	0.675	218	0.8333	0.9	0.5	0.7625
hsa-let-7b-5p	13	82	0.675	86	0.875	0.9	0.75	1
hsa-let-7c-5p	13	82	0.6375	340	0.875	0.9	0.75	1
hsa-let-7d-5p	13	82	0.625	174	0.875	0.9	0.75	1
hsa-miR-16-5p	13	82	0.5	410	0.875	0.9	0.75	1
hsa-miR-26a-5p	13	82	0.7875	218	0.875	0.9	0.75	1
hsa-let-7c-5p	15	82	0.85	340	0.875	1	0.25	0.925
hsa-miR-106a-5p	15	82	0.7	132	0.875	1	0.25	0.925
hsa-miR-16-5p	15	82	0.7	410	0.875	1	0.25	0.925
hsa-miR-26a-5p	15	82	0.8625	218	0.875	1	0.25	0.925
hsa-let-7c-5p	18	82	0.8	340	0.8333	0.95	0.25	0.925
hsa-miR-107	18	82	0.825	168	0.8333	0.95	0.25	0.925
hsa-miR-17-5p	18	82	0.7625	156	0.8333	0.95	0.25	0.925
hsa-miR-18a-3p	18	82	0.4875	14	0.8333	0.95	0.25	0.925
hsa-miR-22-5p	18	82	0.7375	22	0.8333	0.95	0.25	0.925
hsa-miR-99a-5p	18	82	0.5375	12	0.8333	0.95	0.25	0.925
hsa-let-7b-5p	6	83	0.725	86	0.875	0.95	0.5	0.8875
hsa-let-7c-5p	6	83	0.675	340	0.875	0.95	0.5	0.8875
hsa-miR-16-5p	6	83	0.5375	410	0.875	0.95	0.5	0.8875
hsa-miR-26a-5p	6	83	0.65	218	0.875	0.95	0.5	0.8875
hsa-let-7b-5p	10	83	0.6625	86	0.875	0.95	0.5	0.925
hsa-let-7c-5p	10	83	0.8375	340	0.875	0.95	0.5	0.925
hsa-miR-16-5p	10	83	0.775	410	0.875	0.95	0.5	0.925
hsa-miR-26a-5p	10	83	0.95	218	0.875	0.95	0.5	0.925
hsa-miR-103a-3p	12	83	0.6349	182	0.7917	0.7619	1	0.7619
hsa-miR-16-5p	12	83	0.6984	410	0.7917	0.7619	1	0.7619
hsa-miR-17-5p	12	83	0.6984	156	0.7917	0.7619	1	0.7619
hsa-miR-22-3p	12	83	0.5714	10	0.7917	0.7619	1	0.7619
hsa-miR-26a-5p	12	83	0.6508	218	0.7917	0.7619	1	0.7619
hsa-let-7c-5p	16	83	0.746	340	0.8333	0.9048	0.3333	0.873
hsa-miR-106a-5p	16	83	0.7143	132	0.8333	0.9048	0.3333	0.873
hsa-miR-17-5p	16	83	0.6984	156	0.8333	0.9048	0.3333	0.873
hsa-miR-23a-5p	16	83	0.7143	2	0.8333	0.9048	0.3333	0.873
hsa-miR-103a-3p	19	83	0.725	182	0.8333	0.9	0.5	0.8125
hsa-miR-16-5p	19	83	0.5375	410	0.8333	0.9	0.5	0.8125
hsa-miR-17-5p	19	83	0.7375	156	0.8333	0.9	0.5	0.8125
hsa-miR-22-3p	19	83	0.4625	10	0.8333	0.9	0.5	0.8125
hsa-miR-26a-5p	19	83	0.65	218	0.8333	0.9	0.5	0.8125
hsa-let-7c-5p	20	83	0.775	340	0.7917	0.9	0.25	0.8125
hsa-miR-106a-5p	20	83	0.7	132	0.7917	0.9	0.25	0.8125
hsa-miR-17-5p	20	83	0.825	156	0.7917	0.9	0.25	0.8125
hsa-miR-23a-5p	20	83	0.725	2	0.7917	0.9	0.25	0.8125
hsa-let-7d-5p	2	84	0.675	174	0.875	0.95	0.5	0.65
hsa-miR-103a-3p	2	84	0.525	182	0.875	0.95	0.5	0.65
hsa-miR-16-5p	2	84	0.425	410	0.875	0.95	0.5	0.65
hsa-let-7d-5p	3	84	0.775	174	0.9167	0.95	0.75	0.775
hsa-miR-16-5p	3	84	0.6125	410	0.9167	0.95	0.75	0.775
hsa-miR-17-5p	3	84	0.7	156	0.9167	0.95	0.75	0.775
hsa-let-7c-5p	6	84	0.6375	340	0.7917	0.8	0.75	0.75
hsa-miR-106a-5p	6	84	0.8	132	0.7917	0.8	0.75	0.75
hsa-miR-16-5p	6	84	0.425	410	0.7917	0.8	0.75	0.75
hsa-let-7d-5p	9	84	0.75	174	0.875	1	0.25	0.7875
hsa-miR-103a-3p	9	84	0.8125	182	0.875	1	0.25	0.7875
hsa-miR-16-5p	9	84	0.675	410	0.875	1	0.25	0.7875
hsa-let-7c-5p	10	84	0.65	340	0.875	0.85	1	0.775
hsa-miR-106a-5p	10	84	0.7	132	0.875	0.85	1	0.775
hsa-miR-16-5p	10	84	0.6125	410	0.875	0.85	1	0.775
hsa-miR-103a-3p	11	84	0.8375	182	0.875	0.9	0.75	0.825
hsa-miR-107	11	84	0.775	168	0.875	0.9	0.75	0.825
hsa-miR-16-5p	11	84	0.6125	410	0.875	0.9	0.75	0.825
hsa-miR-24-3p	11	84	0.825	44	0.875	0.9	0.75	0.825
hsa-let-7c-5p	12	84	0.9048	340	0.8333	0.9524	0	1
hsa-miR-107	12	84	0.5873	168	0.8333	0.9524	0	1
hsa-miR-16-5p	12	84	0.7143	410	0.8333	0.9524	0	1
hsa-miR-26a-5p	12	84	0.746	218	0.8333	0.9524	0	1
hsa-let-7d-5p	13	84	0.75	174	0.9167	1	0.5	0.825
hsa-miR-16-5p	13	84	0.675	410	0.9167	1	0.5	0.825
hsa-miR-17-5p	13	84	0.8375	156	0.9167	1	0.5	0.825
hsa-miR-103a-3p	15	84	0.525	182	0.8333	0.9	0.5	0.8375
hsa-miR-107	15	84	0.7125	168	0.8333	0.9	0.5	0.8375
hsa-miR-16-5p	15	84	0.425	410	0.8333	0.9	0.5	0.8375
hsa-miR-24-3p	15	84	0.625	44	0.8333	0.9	0.5	0.8375
hsa-let-7c-5p	16	84	0.9048	340	0.8333	0.9048	0.3333	1
hsa-miR-107	16	84	0.5873	168	0.8333	0.9048	0.3333	1
hsa-miR-16-5p	16	84	0.7143	410	0.8333	0.9048	0.3333	1
hsa-miR-18a-3p	16	84	0.8889	14	0.8333	0.9048	0.3333	1
hsa-let-7c-5p	19	84	0.6375	340	0.875	0.9	0.75	0.75
hsa-miR-107	19	84	0.7125	168	0.875	0.9	0.75	0.75
hsa-miR-16-5p	19	84	0.425	410	0.875	0.9	0.75	0.75
hsa-miR-26a-5p	19	84	0.75	218	0.875	0.9	0.75	0.75
hsa-let-7c-5p	20	84	0.7375	340	0.7917	0.9	0.25	0.8375
hsa-miR-107	20	84	0.775	168	0.7917	0.9	0.25	0.8375
hsa-miR-16-5p	20	84	0.6125	410	0.7917	0.9	0.25	0.8375
hsa-miR-18a-3p	20	84	0.6625	14	0.7917	0.9	0.25	0.8375
hsa-let-7c-5p	1	85	0.85	340	0.8333	1	0	0.875
hsa-miR-106a-5p	1	85	0.7	132	0.8333	1	0	0.875
hsa-miR-107	1	85	0.6	168	0.8333	1	0	0.875
hsa-miR-93-5p	1	85	0.7	24	0.8333	1	0	0.875
hsa-let-7f-2-3p	2	85	0.6125	8	0.5833	0.7	0	0.725
hsa-miR-16-5p	2	85	0.575	410	0.5833	0.7	0	0.725
hsa-miR-23a-3p	2	85	0.5625	10	0.5833	0.7	0	0.725
hsa-let-7c-5p	5	85	0.825	340	0.8333	0.95	0.25	0.925
hsa-miR-106a-5p	5	85	0.7375	132	0.8333	0.95	0.25	0.925
hsa-miR-107	5	85	0.9	168	0.8333	0.95	0.25	0.925
hsa-miR-93-5p	5	85	0.725	24	0.8333	0.95	0.25	0.925
hsa-let-7f-2-3p	9	85	0.575	8	0.7917	0.8	0.75	0.7125
hsa-miR-16-5p	9	85	0.6375	410	0.7917	0.8	0.75	0.7125
hsa-miR-23a-3p	9	85	0.725	10	0.7917	0.8	0.75	0.7125
hsa-let-7a-5p	4	86	0.8095	70	0.9167	1	0.3333	1
hsa-let-7d-5p	4	86	0.7619	174	0.9167	1	0.3333	1
hsa-miR-103a-3p	4	86	0.8571	182	0.9167	1	0.3333	1
hsa-miR-16-5p	4	86	0.7619	410	0.9167	1	0.3333	1
hsa-miR-22-5p	4	86	0.7619	22	0.9167	1	0.3333	1
hsa-let-7a-5p	17	86	0.7	70	0.8333	1	0	0.95
hsa-let-7d-5p	17	86	0.7375	174	0.8333	1	0	0.95
hsa-miR-103a-3p	17	86	0.8375	182	0.8333	1	0	0.95
hsa-miR-16-5p	17	86	0.6	410	0.8333	1	0	0.95
hsa-miR-22-5p	17	86	0.5375	22	0.8333	1	0	0.95
hsa-miR-106a-5p	12	87	0.5556	132	0.7083	0.7619	0.3333	0.6667
hsa-miR-16-5p	12	87	0.5079	410	0.7083	0.7619	0.3333	0.6667
hsa-miR-26a-5p	12	87	0.5873	218	0.7083	0.7619	0.3333	0.6667
hsa-let-7c-5p	16	87	0.7937	340	0.6667	0.7143	0.3333	0.8571
hsa-miR-103a-3p	16	87	0.7619	182	0.6667	0.7143	0.3333	0.8571
hsa-miR-106a-5p	16	87	0.5556	132	0.6667	0.7143	0.3333	0.8571
hsa-miR-26a-5p	16	87	0.5873	218	0.6667	0.7143	0.3333	0.8571
hsa-miR-106a-5p	19	87	0.825	132	0.9167	1	0.5	0.9
hsa-miR-16-5p	19	87	0.675	410	0.9167	1	0.5	0.9
hsa-miR-26a-5p	19	87	0.8875	218	0.9167	1	0.5	0.9
hsa-let-7c-5p	20	87	0.7375	340	1	1	1	1
hsa-miR-103a-3p	20	87	0.8875	182	1	1	1	1
hsa-miR-106a-5p	20	87	0.8625	132	1	1	1	1
hsa-miR-26a-5p	20	87	0.725	218	1	1	1	1
hsa-let-7c-5p	11	88	0.725	340	0.9167	0.95	0.75	0.9
hsa-miR-16-5p	11	88	0.7	410	0.9167	0.95	0.75	0.9
hsa-miR-17-5p	11	88	0.8375	156	0.9167	0.95	0.75	0.9
hsa-miR-25-3p	11	88	0.775	48	0.9167	0.95	0.75	0.9
hsa-miR-26a-5p	11	88	0.8	218	0.9167	0.95	0.75	0.9
hsa-let-7d-5p	12	88	0.6667	174	0.9167	0.9524	0.6667	0.6825
hsa-miR-16-5p	12	88	0.6349	410	0.9167	0.9524	0.6667	0.6825
hsa-miR-26a-5p	12	88	0.7778	218	0.9167	0.9524	0.6667	0.6825
hsa-let-7c-5p	15	88	0.7625	340	0.9583	1	0.75	1
hsa-miR-16-5p	15	88	0.55	410	0.9583	1	0.75	1
hsa-miR-17-5p	15	88	0.7125	156	0.9583	1	0.75	1
hsa-miR-25-3p	15	88	0.6875	48	0.9583	1	0.75	1
hsa-miR-26a-5p	15	88	0.7875	218	0.9583	1	0.75	1
hsa-let-7d-5p	19	88	0.8	174	0.875	0.95	0.5	0.8875
hsa-miR-16-5p	19	88	0.55	410	0.875	0.95	0.5	0.8875
hsa-miR-26a-5p	19	88	0.7875	218	0.875	0.95	0.5	0.8875
hsa-let-7c-5p	2	89	0.675	340	0.75	0.85	0.25	0.9
hsa-miR-16-5p	2	89	0.5875	410	0.75	0.85	0.25	0.9
[truncated: 280 more rows]
