# Supplementary material for: Prioritizing key synergistic circulating microRNAs for the early diagnosis of biliary tract cancer
Source: Front Oncol. 2022 Oct 6;12:968412. doi: 10.3389/fonc.2022.968412 (PMC9582275; doi:10.3389/fonc.2022.968412)
Supplement: Supplementary file 2 [file Table_2.xls]

## Sheet: Table S2
Supplementary Table 2. decision trees with the roc of single miRNA more than 0. 7
miRNA_name	the No. of feature selection set	the No. of loop	AUC of single miRNA in internal evaluate set	frequency	accuracy of synergistic miRNAs in Internal evaluate set	sensitivity of synergistic miRNAs in Internal evaluate set	specificity of synergistic miRNAs in Internal evaluate set	AUC of synergistic miRNAs in Internal evaluate set
hsa-let-7c-5p	17	3	0.775	340	0.9167	0.95	0.75	0.95
hsa-miR-106a-5p	17	3	0.7375	132	0.9167	0.95	0.75	0.95
hsa-miR-16-5p	17	3	0.7375	410	0.9167	0.95	0.75	0.95
hsa-miR-26a-5p	17	3	0.8	218	0.9167	0.95	0.75	0.95
hsa-let-7c-5p	1	12	0.725	340	0.8333	0.85	0.75	0.825
hsa-miR-106a-5p	1	12	0.725	132	0.8333	0.85	0.75	0.825
hsa-miR-16-5p	1	12	0.725	410	0.8333	0.85	0.75	0.825
hsa-let-7d-5p	13	16	0.75	174	0.9583	1	0.75	0.875
hsa-miR-106a-5p	13	16	0.825	132	0.9583	1	0.75	0.875
hsa-miR-16-5p	13	16	0.8125	410	0.9583	1	0.75	0.875
hsa-let-7c-5p	14	16	0.8	340	0.9167	0.95	0.75	0.9
hsa-let-7d-5p	14	16	0.75	174	0.9167	0.95	0.75	0.9
hsa-miR-103a-3p	14	16	0.825	182	0.9167	0.95	0.75	0.9
hsa-miR-107	14	16	0.75	168	0.9167	0.95	0.75	0.9
hsa-miR-26a-5p	14	16	0.825	218	0.9167	0.95	0.75	0.9
hsa-miR-26a-5p	15	19	0.8	218	0.7083	0.85	0	0.7875
hsa-miR-32-5p	15	19	0.7875	20	0.7083	0.85	0	0.7875
hsa-let-7d-5p	5	28	0.95	174	0.9583	1	0.75	0.95
hsa-miR-16-5p	5	28	0.725	410	0.9583	1	0.75	0.95
hsa-miR-26a-5p	5	28	0.85	218	0.9583	1	0.75	0.95
hsa-let-7c-5p	6	28	0.7875	340	0.9167	0.9	1	0.825
hsa-let-7d-5p	6	28	0.8	174	0.9167	0.9	1	0.825
hsa-miR-106a-5p	6	28	0.7625	132	0.9167	0.9	1	0.825
hsa-let-7d-5p	8	28	0.8889	174	0.9583	1	0.6667	0.8413
hsa-miR-16-5p	8	28	0.7143	410	0.9583	1	0.6667	0.8413
hsa-miR-17-5p	8	28	0.8571	156	0.9583	1	0.6667	0.8413
hsa-let-7c-5p	13	28	0.875	340	0.9583	1	0.75	0.875
hsa-miR-103a-3p	13	28	0.75	182	0.9583	1	0.75	0.875
hsa-miR-106a-5p	13	28	0.725	132	0.9583	1	0.75	0.875
hsa-miR-24-3p	13	28	0.775	44	0.9583	1	0.75	0.875
hsa-miR-26a-5p	13	28	0.85	218	0.9583	1	0.75	0.875
hsa-let-7c-5p	16	28	0.8413	340	1	1	1	1
hsa-miR-16-5p	16	28	0.7143	410	1	1	1	1
hsa-miR-17-5p	16	28	0.8571	156	1	1	1	1
hsa-miR-26a-5p	16	28	0.9365	218	1	1	1	1
hsa-let-7c-5p	6	29	0.825	340	0.9167	0.9	1	0.9
hsa-miR-16-5p	6	29	0.75	410	0.9167	0.9	1	0.9
hsa-miR-26a-5p	6	29	0.8125	218	0.9167	0.9	1	0.9
hsa-let-7c-5p	1	32	0.8625	340	0.875	0.95	0.5	0.95
hsa-miR-103a-3p	1	32	0.8	182	0.875	0.95	0.5	0.95
hsa-miR-16-5p	1	32	0.7625	410	0.875	0.95	0.5	0.95
hsa-let-7c-5p	19	33	0.825	340	0.9167	0.95	0.75	0.8125
hsa-miR-107	19	33	0.7375	168	0.9167	0.95	0.75	0.8125
hsa-miR-24-3p	19	33	0.8875	44	0.9167	0.95	0.75	0.8125
hsa-miR-26a-5p	19	33	0.85	218	0.9167	0.95	0.75	0.8125
hsa-let-7b-5p	13	41	0.7875	86	0.9583	1	0.75	0.925
hsa-let-7d-5p	13	41	0.7375	174	0.9583	1	0.75	0.925
hsa-miR-16-2-3p	13	41	0.75	12	0.9583	1	0.75	0.925
hsa-miR-16-5p	13	41	0.7375	410	0.9583	1	0.75	0.925
hsa-miR-17-5p	13	41	0.7875	156	0.9583	1	0.75	0.925
hsa-let-7c-5p	6	42	0.85	340	0.7917	0.8	0.75	0.875
hsa-miR-103a-3p	6	42	0.7125	182	0.7917	0.8	0.75	0.875
hsa-miR-106a-5p	6	42	0.775	132	0.7917	0.8	0.75	0.875
hsa-miR-107	6	42	0.75	168	0.7917	0.8	0.75	0.875
hsa-miR-17-5p	6	42	0.7875	156	0.7917	0.8	0.75	0.875
hsa-let-7c-5p	11	45	0.8375	340	0.7917	0.95	0	0.825
hsa-miR-103a-3p	11	45	0.725	182	0.7917	0.95	0	0.825
hsa-miR-107	11	45	0.825	168	0.7917	0.95	0	0.825
hsa-miR-20a-5p	11	45	0.7875	36	0.7917	0.95	0	0.825
hsa-let-7c-5p	20	45	0.8375	340	0.875	0.95	0.5	0.9
hsa-let-7d-5p	20	45	0.7625	174	0.875	0.95	0.5	0.9
hsa-miR-103a-3p	20	45	0.725	182	0.875	0.95	0.5	0.9
hsa-miR-16-5p	20	45	0.775	410	0.875	0.95	0.5	0.9
hsa-let-7c-5p	16	49	0.7619	340	0.9167	0.9048	1	0.8413
hsa-let-7d-5p	16	49	0.8095	174	0.9167	0.9048	1	0.8413
hsa-miR-106a-5p	16	49	0.7937	132	0.9167	0.9048	1	0.8413
hsa-miR-17-5p	16	49	0.7937	156	0.9167	0.9048	1	0.8413
hsa-let-7c-5p	18	55	0.85	340	0.8333	0.95	0.25	1
hsa-miR-103a-3p	18	55	0.8625	182	0.8333	0.95	0.25	1
hsa-miR-16-5p	18	55	0.725	410	0.8333	0.95	0.25	1
hsa-miR-25-3p	18	55	0.775	48	0.8333	0.95	0.25	1
hsa-let-7d-5p	16	57	0.746	174	0.9167	0.9524	0.6667	0.8571
hsa-miR-106a-5p	16	57	0.7937	132	0.9167	0.9524	0.6667	0.8571
hsa-miR-16-5p	16	57	0.7937	410	0.9167	0.9524	0.6667	0.8571
hsa-let-7c-5p	19	62	0.75	340	0.75	0.85	0.25	0.9
hsa-miR-103a-3p	19	62	0.8375	182	0.75	0.85	0.25	0.9
hsa-miR-26a-5p	19	62	0.8	218	0.75	0.85	0.25	0.9
hsa-miR-32-5p	19	62	0.875	20	0.75	0.85	0.25	0.9
hsa-let-7c-5p	13	66	0.7875	340	0.9167	0.9	1	0.95
hsa-miR-106a-5p	13	66	0.7625	132	0.9167	0.9	1	0.95
hsa-miR-16-5p	13	66	0.725	410	0.9167	0.9	1	0.95
hsa-miR-24-3p	13	66	0.7875	44	0.9167	0.9	1	0.95
hsa-let-7b-5p	16	66	0.746	86	0.9167	1	0.3333	0.8571
hsa-let-7d-5p	16	66	0.7937	174	0.9167	1	0.3333	0.8571
hsa-miR-103a-3p	16	66	0.8571	182	0.9167	1	0.3333	0.8571
hsa-miR-16-5p	16	66	0.8095	410	0.9167	1	0.3333	0.8571
hsa-miR-17-5p	16	66	0.7619	156	0.9167	1	0.3333	0.8571
hsa-let-7c-5p	12	69	0.8889	340	0.9583	0.9524	1	0.9524
hsa-miR-106a-5p	12	69	0.7143	132	0.9583	0.9524	1	0.9524
hsa-miR-16-5p	12	69	0.7302	410	0.9583	0.9524	1	0.9524
hsa-let-7c-5p	7	70	0.8125	340	0.7917	0.95	0	0.95
hsa-miR-17-5p	7	70	0.775	156	0.7917	0.95	0	0.95
hsa-miR-20a-5p	7	70	0.7375	36	0.7917	0.95	0	0.95
hsa-miR-26a-5p	7	70	0.725	218	0.7917	0.95	0	0.95
hsa-miR-92a-3p	7	70	0.7875	50	0.7917	0.95	0	0.95
hsa-let-7a-5p	6	71	0.7625	70	0.9583	1	0.75	0.9
hsa-let-7c-5p	6	71	0.75	340	0.9583	1	0.75	0.9
hsa-let-7d-5p	6	71	0.7625	174	0.9583	1	0.75	0.9
hsa-miR-106a-5p	6	71	0.7875	132	0.9583	1	0.75	0.9
hsa-miR-25-3p	6	71	0.7625	48	0.9583	1	0.75	0.9
hsa-miR-26a-5p	18	72	0.7125	218	0.75	0.9	0	0.7875
hsa-miR-32-5p	18	72	0.7875	20	0.75	0.9	0	0.7875
hsa-let-7c-5p	14	73	0.775	340	0.75	0.9	0	0.85
hsa-let-7d-5p	14	73	0.85	174	0.75	0.9	0	0.85
hsa-miR-103a-3p	14	73	0.7875	182	0.75	0.9	0	0.85
hsa-miR-17-5p	14	73	0.8375	156	0.75	0.9	0	0.85
hsa-let-7c-5p	5	80	0.8	340	0.8333	0.9	0.5	1
hsa-miR-103a-3p	5	80	0.7625	182	0.8333	0.9	0.5	1
hsa-miR-106a-5p	5	80	0.75	132	0.8333	0.9	0.5	1
hsa-miR-17-5p	5	80	0.85	156	0.8333	0.9	0.5	1
hsa-let-7c-5p	12	81	0.8254	340	0.9583	0.9524	1	0.9048
hsa-miR-106a-5p	12	81	0.873	132	0.9583	0.9524	1	0.9048
hsa-miR-16-5p	12	81	0.7619	410	0.9583	0.9524	1	0.9048
hsa-miR-17-5p	12	81	0.7778	156	0.9583	0.9524	1	0.9048
hsa-let-7c-5p	5	85	0.825	340	0.8333	0.95	0.25	0.925
hsa-miR-106a-5p	5	85	0.7375	132	0.8333	0.95	0.25	0.925
hsa-miR-107	5	85	0.9	168	0.8333	0.95	0.25	0.925
hsa-miR-93-5p	5	85	0.725	24	0.8333	0.95	0.25	0.925
hsa-let-7a-5p	4	86	0.8095	70	0.9167	1	0.3333	1
hsa-let-7d-5p	4	86	0.7619	174	0.9167	1	0.3333	1
hsa-miR-103a-3p	4	86	0.8571	182	0.9167	1	0.3333	1
hsa-miR-16-5p	4	86	0.7619	410	0.9167	1	0.3333	1
hsa-miR-22-5p	4	86	0.7619	22	0.9167	1	0.3333	1
hsa-let-7c-5p	20	87	0.7375	340	1	1	1	1
hsa-miR-103a-3p	20	87	0.8875	182	1	1	1	1
hsa-miR-106a-5p	20	87	0.8625	132	1	1	1	1
hsa-miR-26a-5p	20	87	0.725	218	1	1	1	1
hsa-miR-16-5p	3	90	0.75	410	0.875	0.85	1	0.9
hsa-miR-17-5p	3	90	0.7375	156	0.875	0.85	1	0.9
hsa-miR-25-3p	3	90	0.8125	48	0.875	0.85	1	0.9
hsa-miR-26a-5p	3	90	0.875	218	0.875	0.85	1	0.9
hsa-let-7d-5p	1	93	0.7625	174	0.9583	1	0.75	0.8625
hsa-miR-103a-3p	1	93	0.85	182	0.9583	1	0.75	0.8625
hsa-miR-106a-5p	1	93	0.85	132	0.9583	1	0.75	0.8625
hsa-miR-16-5p	1	93	0.7625	410	0.9583	1	0.75	0.8625
hsa-miR-26a-5p	1	93	0.85	218	0.9583	1	0.75	0.8625
hsa-let-7d-5p	18	93	0.7625	174	0.9167	1	0.5	0.75
hsa-miR-16-5p	18	93	0.7625	410	0.9167	1	0.5	0.75
hsa-miR-92a-3p	18	93	0.7375	50	0.9167	1	0.5	0.75
hsa-let-7b-5p	12	95	0.7619	86	0.8333	0.9048	0.3333	0.873
hsa-let-7c-5p	12	95	0.746	340	0.8333	0.9048	0.3333	0.873
hsa-miR-16-5p	12	95	0.7143	410	0.8333	0.9048	0.3333	0.873
hsa-miR-21-3p	12	95	0.7937	2	0.8333	0.9048	0.3333	0.873
hsa-let-7d-5p	18	97	0.75	174	0.7083	0.7	0.75	0.75
hsa-miR-103a-3p	18	97	0.75	182	0.7083	0.7	0.75	0.75
hsa-miR-16-5p	18	97	0.75	410	0.7083	0.7	0.75	0.75
hsa-miR-26a-5p	18	97	0.775	218	0.7083	0.7	0.75	0.75
hsa-let-7d-5p	13	99	0.725	174	0.8333	0.9	0.5	0.675
hsa-miR-16-5p	13	99	0.7125	410	0.8333	0.9	0.5	0.675
hsa-let-7b-5p	14	99	0.85	86	0.8333	0.9	0.5	0.875
hsa-let-7c-5p	14	99	0.8125	340	0.8333	0.9	0.5	0.875
hsa-miR-16-5p	14	99	0.75	410	0.8333	0.9	0.5	0.875
hsa-miR-26a-5p	14	99	0.7875	218	0.8333	0.9	0.5	0.875
hsa-let-7c-5p	20	100	0.7875	340	0.8333	0.95	0.25	0.8
hsa-miR-103a-3p	20	100	0.7625	182	0.8333	0.95	0.25	0.8
hsa-miR-16-5p	20	100	0.7125	410	0.8333	0.95	0.25	0.8
