# Supplementary material for: Prioritizing key synergistic circulating microRNAs for the early diagnosis of biliary tract cancer
Source: Front Oncol. 2022 Oct 6;12:968412. doi: 10.3389/fonc.2022.968412 (PMC9582275; doi:10.3389/fonc.2022.968412)
Supplement: Supplementary file 3 [file Table_3.xls]

## Sheet: Table S3
Supplementary Table 3. Prioritizing Key Synergistic Ser-miRNAs
miRNA_name	the No. of feature selection set	the No. of loop	AUC of single miRNA in internal evaluate set	frequency	accuracy of synergistic miRNAs in Internal evaluate set	sensitivity of synergistic miRNAs in Internal evaluate set	specificity of synergistic miRNAs in Internal evaluate set	AUC of synergistic miRNAs in Internal evaluate set	synergistic accuracy sensitivity and specificity > 0.5(*)	high quality decision tree with ST Stcore
hsa-let-7c-5p	1	12	0.725	340	0.8333	0.85	0.75	0.825	*	0.7131
hsa-miR-106a-5p	1	12	0.725	132	0.8333	0.85	0.75	0.825	*	0.7131
hsa-miR-16-5p	1	12	0.725	410	0.8333	0.85	0.75	0.825	*	0.7131
hsa-let-7c-5p	1	32	0.8625	340	0.875	0.95	0.5	0.95
hsa-miR-103a-3p	1	32	0.8	182	0.875	0.95	0.5	0.95
hsa-miR-16-5p	1	32	0.7625	410	0.875	0.95	0.5	0.95
hsa-let-7d-5p	1	93	0.7625	174	0.9583	1	0.75	0.8625	*	0.7622
hsa-miR-103a-3p	1	93	0.85	182	0.9583	1	0.75	0.8625	*	0.7622
hsa-miR-106a-5p	1	93	0.85	132	0.9583	1	0.75	0.8625	*	0.7622
hsa-miR-16-5p	1	93	0.7625	410	0.9583	1	0.75	0.8625	*	0.7622
hsa-miR-26a-5p	1	93	0.85	218	0.9583	1	0.75	0.8625	*	0.7622
hsa-let-7d-5p	5	28	0.95	174	0.9583	1	0.75	0.95	*	0.7884
hsa-miR-16-5p	5	28	0.725	410	0.9583	1	0.75	0.95	*	0.7884
hsa-miR-26a-5p	5	28	0.85	218	0.9583	1	0.75	0.95	*	0.7884
hsa-let-7c-5p	6	29	0.825	340	0.9167	0.9	1	0.9	*	0.8108
hsa-miR-16-5p	6	29	0.75	410	0.9167	0.9	1	0.9	*	0.8108
hsa-miR-26a-5p	6	29	0.8125	218	0.9167	0.9	1	0.9	*	0.8108
hsa-let-7d-5p	8	28	0.8889	174	0.9583	1	0.6667	0.8413	*	0.7458
hsa-miR-16-5p	8	28	0.7143	410	0.9583	1	0.6667	0.8413	*	0.7458
hsa-miR-17-5p	8	28	0.8571	156	0.9583	1	0.6667	0.8413	*	0.7458
hsa-let-7c-5p	12	69	0.8889	340	0.9583	0.9524	1	0.9524	*	0.8347
hsa-miR-106a-5p	12	69	0.7143	132	0.9583	0.9524	1	0.9524	*	0.8347
hsa-miR-16-5p	12	69	0.7302	410	0.9583	0.9524	1	0.9524	*	0.8347
hsa-let-7c-5p	12	81	0.8254	340	0.9583	0.9524	1	0.9048	*	0.8184
hsa-miR-106a-5p	12	81	0.873	132	0.9583	0.9524	1	0.9048	*	0.8184
hsa-miR-16-5p	12	81	0.7619	410	0.9583	0.9524	1	0.9048	*	0.8184
hsa-miR-17-5p	12	81	0.7778	156	0.9583	0.9524	1	0.9048	*	0.8184
hsa-let-7d-5p	13	16	0.75	174	0.9583	1	0.75	0.875	*	0.7677
hsa-miR-106a-5p	13	16	0.825	132	0.9583	1	0.75	0.875	*	0.7677
hsa-miR-16-5p	13	16	0.8125	410	0.9583	1	0.75	0.875	*	0.7677
hsa-let-7c-5p	13	66	0.7875	340	0.9167	0.9	1	0.95	*	0.8031
hsa-miR-106a-5p	13	66	0.7625	132	0.9167	0.9	1	0.95	*	0.8031
hsa-miR-16-5p	13	66	0.725	410	0.9167	0.9	1	0.95	*	0.8031
hsa-miR-24-3p	13	66	0.7875	44	0.9167	0.9	1	0.95	*	0.8031
hsa-let-7d-5p	13	99	0.725	174	0.8333	0.9	0.5	0.675
hsa-miR-16-5p	13	99	0.7125	410	0.8333	0.9	0.5	0.675
hsa-let-7b-5p	14	99	0.85	86	0.8333	0.9	0.5	0.875
hsa-let-7c-5p	14	99	0.8125	340	0.8333	0.9	0.5	0.875
hsa-miR-16-5p	14	99	0.75	410	0.8333	0.9	0.5	0.875
hsa-miR-26a-5p	14	99	0.7875	218	0.8333	0.9	0.5	0.875
hsa-let-7c-5p	16	28	0.8413	340	1	1	1	1	*	0.8597
hsa-miR-16-5p	16	28	0.7143	410	1	1	1	1	*	0.8597
hsa-miR-17-5p	16	28	0.8571	156	1	1	1	1	*	0.8597
hsa-miR-26a-5p	16	28	0.9365	218	1	1	1	1	*	0.8597
hsa-let-7d-5p	16	57	0.746	174	0.9167	0.9524	0.6667	0.8571	*	0.7294
hsa-miR-106a-5p	16	57	0.7937	132	0.9167	0.9524	0.6667	0.8571	*	0.7294
hsa-miR-16-5p	16	57	0.7937	410	0.9167	0.9524	0.6667	0.8571	*	0.7294
hsa-let-7c-5p	17	3	0.775	340	0.9167	0.95	0.75	0.95	*	0.7715
hsa-miR-106a-5p	17	3	0.7375	132	0.9167	0.95	0.75	0.95	*	0.7715
hsa-miR-16-5p	17	3	0.7375	410	0.9167	0.95	0.75	0.95	*	0.7715
hsa-miR-26a-5p	17	3	0.8	218	0.9167	0.95	0.75	0.95	*	0.7715
hsa-let-7c-5p	18	55	0.85	340	0.8333	0.95	0.25	1
hsa-miR-103a-3p	18	55	0.8625	182	0.8333	0.95	0.25	1
hsa-miR-16-5p	18	55	0.725	410	0.8333	0.95	0.25	1
hsa-miR-25-3p	18	55	0.775	48	0.8333	0.95	0.25	1
hsa-let-7d-5p	18	97	0.75	174	0.7083	0.7	0.75	0.75	*	0.6332
hsa-miR-103a-3p	18	97	0.75	182	0.7083	0.7	0.75	0.75	*	0.6332
hsa-miR-16-5p	18	97	0.75	410	0.7083	0.7	0.75	0.75	*	0.6332
hsa-miR-26a-5p	18	97	0.775	218	0.7083	0.7	0.75	0.75	*	0.6332
hsa-let-7c-5p	20	45	0.8375	340	0.875	0.95	0.5	0.9
hsa-let-7d-5p	20	45	0.7625	174	0.875	0.95	0.5	0.9
hsa-miR-103a-3p	20	45	0.725	182	0.875	0.95	0.5	0.9
hsa-miR-16-5p	20	45	0.775	410	0.875	0.95	0.5	0.9
hsa-let-7c-5p	20	100	0.7875	340	0.8333	0.95	0.25	0.8
hsa-miR-103a-3p	20	100	0.7625	182	0.8333	0.95	0.25	0.8
hsa-miR-16-5p	20	100	0.7125	410	0.8333	0.95	0.25	0.8
