# Supplementary material for: Prioritizing key synergistic circulating microRNAs for the early diagnosis of biliary tract cancer
Source: Front Oncol. 2022 Oct 6;12:968412. doi: 10.3389/fonc.2022.968412 (PMC9582275; doi:10.3389/fonc.2022.968412)
Supplement: Supplementary file 4 [file Table_4.xls]

## Sheet: Table S4
Supplementary Table 4. filtering process for ser-miRNAs on the tree S16L28
miRNA	p_value	the No. of the co-expressed ser-mirRNA set	t-test from co-expressed ser-mirRNA sets
hsa-let-7c-5p	0	3	p<0.01
hsa-miR-17-5p	9.8e-05	5	p<0.01
hsa-miR-106a-5p	0.000882353	5	p<0.01
hsa-let-7b-5p	0.00284314	2	p<0.01
hsa-miR-103a-3p	0.00343137	4	p<0.01
hsa-miR-16-5p	0.005	3	p<0.01
hsa-miR-25-3p	0.00754902	5	p<0.01
hsa-miR-99a-5p	0.0104902	10	p<0.01
hsa-miR-23a-5p	0.0106863	7	p<0.01
hsa-let-7d-5p	0.0110784	1	p<0.01
hsa-miR-26a-5p	0.014902	1	p<0.01
hsa-miR-107	0.0154902	4
hsa-miR-30a-5p	0.0176471	8
hsa-miR-20a-5p	0.0191176	4
hsa-miR-92a-3p	0.0244118	3
hsa-miR-93-5p	0.0298039	3
hsa-miR-22-5p	0.0338235	6
hsa-miR-92a-1-5p	0.0369608	9
hsa-let-7a-5p	0.0442157	1
