# Supplementary material for: Prioritizing key synergistic circulating microRNAs for the early diagnosis of biliary tract cancer
Source: Front Oncol. 2022 Oct 6;12:968412. doi: 10.3389/fonc.2022.968412 (PMC9582275; doi:10.3389/fonc.2022.968412)
Supplement: Supplementary file 5 [file Table_5.xls]

## Sheet: Table S5
Supplementary Table 5. target genes of tree i16k28
the No. of feature selection set	the No. of loop	mirName	target	EntrezID
16	28	hsa-let-7c-5p	TRIM71	131405
16	28	hsa-let-7c-5p	HMGA2	8091
16	28	hsa-let-7c-5p	MYC	4609
16	28	hsa-let-7c-5p	COPS6	10980
16	28	hsa-let-7c-5p	IP6K1	9807
16	28	hsa-let-7c-5p	ZNF614	80110
16	28	hsa-let-7c-5p	KIAA0141	9812
16	28	hsa-let-7c-5p	TAZ	6901
16	28	hsa-let-7c-5p	SMARCD1	6602
16	28	hsa-let-7c-5p	PPP2R5E	5529
16	28	hsa-let-7c-5p	CBL	867
16	28	hsa-let-7c-5p	DCAF7	10238
16	28	hsa-let-7c-5p	PAK4	10298
16	28	hsa-let-7c-5p	DNAJC16	23341
16	28	hsa-let-7c-5p	EIF3C	8663
16	28	hsa-let-7c-5p	DUSP7	1849
16	28	hsa-let-7c-5p	CNOT3	4849
16	28	hsa-let-7c-5p	RPL3	6122
16	28	hsa-let-7c-5p	CCNC	892
16	28	hsa-let-7c-5p	GSK3A	2931
16	28	hsa-let-7c-5p	ACVR1B	91
16	28	hsa-let-7c-5p	SLC10A3	8273
16	28	hsa-let-7c-5p	C9orf40	55071
16	28	hsa-let-7c-5p	JARID2	3720
16	28	hsa-let-7c-5p	CHST6	4166
16	28	hsa-let-7c-5p	TUT1	64852
16	28	hsa-let-7c-5p	ARL6IP1	23204
16	28	hsa-let-7c-5p	LAMTOR1	55004
16	28	hsa-let-7c-5p	SNUPN	10073
16	28	hsa-let-7c-5p	MKRN1	23608
16	28	hsa-let-7c-5p	DCTN5	84516
16	28	hsa-let-7c-5p	TAF5	6877
16	28	hsa-let-7c-5p	MEF2C	4208
16	28	hsa-let-7c-5p	GARS	2617
16	28	hsa-let-7c-5p	BAZ1B	9031
16	28	hsa-let-7c-5p	MYO9A	4649
16	28	hsa-let-7c-5p	AIDA	64853
16	28	hsa-let-7c-5p	QKI	9444
16	28	hsa-let-7c-5p	DHX9	1660
16	28	hsa-miR-16-5p	NFKB1	4790
16	28	hsa-miR-16-5p	ACVR2A	92
16	28	hsa-miR-16-5p	RAB9B	51209
16	28	hsa-miR-16-5p	TPI1	7167
16	28	hsa-miR-16-5p	RAB21	23011
16	28	hsa-miR-16-5p	OSGEPL1	64172
16	28	hsa-miR-16-5p	PHKB	5257
16	28	hsa-miR-16-5p	PNN	5411
16	28	hsa-miR-16-5p	RAD51C	5889
16	28	hsa-miR-16-5p	RNASEL	6041
16	28	hsa-miR-16-5p	SLC35B3	51000
16	28	hsa-miR-16-5p	UGDH	7358
16	28	hsa-miR-16-5p	CDK6	1021
16	28	hsa-miR-16-5p	CCND1	595
16	28	hsa-miR-16-5p	CCNE1	898
16	28	hsa-miR-16-5p	ZNF622	90441
16	28	hsa-miR-16-5p	VTI1B	10490
16	28	hsa-miR-16-5p	UBE2V1	7335
16	28	hsa-miR-16-5p	TOMM34	10953
16	28	hsa-miR-16-5p	TMEM43	79188
16	28	hsa-miR-16-5p	SPTLC1	10558
16	28	hsa-miR-16-5p	SLC25A22	79751
16	28	hsa-miR-16-5p	SHOC2	8036
16	28	hsa-miR-16-5p	RTN4	57142
16	28	hsa-miR-16-5p	RARS	5917
16	28	hsa-miR-16-5p	PURA	5813
16	28	hsa-miR-16-5p	PSAT1	29968
16	28	hsa-miR-16-5p	PISD	23761
16	28	hsa-miR-16-5p	NPR3	4883
16	28	hsa-miR-16-5p	MLLT11	10962
16	28	hsa-miR-16-5p	LUZP1	7798
16	28	hsa-miR-16-5p	KCNN4	3783
16	28	hsa-miR-16-5p	IGF2R	3482
16	28	hsa-miR-16-5p	HSPA1A	3303
16	28	hsa-miR-16-5p	LAMTOR5	10542
16	28	hsa-miR-16-5p	GPAM	57678
16	28	hsa-miR-16-5p	GALNT7	51809
16	28	hsa-miR-16-5p	FGF2	2247
16	28	hsa-miR-16-5p	DNAJB4	11080
16	28	hsa-miR-16-5p	CA12	771
16	28	hsa-miR-16-5p	SNX15	29907
16	28	hsa-miR-16-5p	ADSS	159
16	28	hsa-miR-16-5p	F2	2147
16	28	hsa-miR-16-5p	BCL2	596
16	28	hsa-miR-16-5p	ZYX	7791
16	28	hsa-miR-16-5p	AKT3	10000
16	28	hsa-miR-16-5p	VEGFA	7422
16	28	hsa-miR-16-5p	HSP90B1	7184
16	28	hsa-miR-16-5p	C2orf74	339804
16	28	hsa-miR-16-5p	NIPAL2	79815
16	28	hsa-miR-16-5p	AURKB	9212
16	28	hsa-miR-16-5p	NAA25	80018
16	28	hsa-miR-16-5p	NOB1	28987
16	28	hsa-miR-16-5p	ZNF384	171017
16	28	hsa-miR-16-5p	NAA15	80155
16	28	hsa-miR-16-5p	PPM1D	8493
16	28	hsa-miR-16-5p	LAMTOR3	8649
16	28	hsa-miR-16-5p	TP53	7157
16	28	hsa-miR-16-5p	NCOR2	9612
16	28	hsa-miR-16-5p	AXIN2	8313
16	28	hsa-miR-16-5p	RPL10	6134
16	28	hsa-miR-16-5p	YTHDC1	91746
16	28	hsa-miR-16-5p	TRMT10C	54931
16	28	hsa-miR-16-5p	RPL4	6124
16	28	hsa-miR-16-5p	PON2	5445
16	28	hsa-miR-16-5p	EEF1G	1937
16	28	hsa-miR-16-5p	MRPS31	10240
16	28	hsa-miR-16-5p	MRPL1	65008
16	28	hsa-miR-16-5p	ABCF1	23
16	28	hsa-miR-16-5p	SLC30A1	7779
16	28	hsa-miR-16-5p	SLC1A5	6510
16	28	hsa-miR-16-5p	DHX36	170506
16	28	hsa-miR-16-5p	TNPO3	23534
16	28	hsa-miR-16-5p	SNRPC	6631
16	28	hsa-miR-16-5p	ELP3	55140
16	28	hsa-miR-16-5p	SERBP1	26135
16	28	hsa-miR-16-5p	WBP11	51729
16	28	hsa-miR-16-5p	RPS6KB1	6198
16	28	hsa-miR-16-5p	ATF7	11016
16	28	hsa-miR-16-5p	TBRG1	84897
16	28	hsa-miR-16-5p	N4BP1	9683
16	28	hsa-miR-16-5p	KIF5B	3799
16	28	hsa-miR-16-5p	EIF4G3	8672
16	28	hsa-miR-16-5p	TPT1	7178
16	28	hsa-miR-16-5p	CYCS	54205
16	28	hsa-miR-16-5p	LUC7L	55692
16	28	hsa-miR-16-5p	STX4	6810
16	28	hsa-miR-16-5p	LMF2	91289
16	28	hsa-miR-16-5p	NARS2	79731
16	28	hsa-miR-16-5p	STEAP3	55240
16	28	hsa-miR-16-5p	XPO1	7514
16	28	hsa-miR-16-5p	TGFBI	7045
16	28	hsa-miR-16-5p	DNAJA2	10294
16	28	hsa-miR-16-5p	NCKAP5L	57701
16	28	hsa-miR-16-5p	TEX15	56154
16	28	hsa-miR-16-5p	CEP55	55165
16	28	hsa-miR-16-5p	LATS1	9113
16	28	hsa-miR-16-5p	ATP13A3	79572
16	28	hsa-miR-16-5p	SMAD7	4092
16	28	hsa-miR-16-5p	FTL	2512
16	28	hsa-miR-16-5p	MKI67	4288
16	28	hsa-miR-16-5p	WDR3	10885
16	28	hsa-miR-16-5p	PYGB	5834
16	28	hsa-miR-16-5p	SGTA	6449
16	28	hsa-miR-16-5p	FASTKD2	22868
16	28	hsa-miR-16-5p	G3BP2	9908
16	28	hsa-miR-16-5p	FDXR	2232
16	28	hsa-miR-16-5p	RACGAP1	29127
16	28	hsa-miR-16-5p	BZW1	9689
16	28	hsa-miR-16-5p	TERF2IP	54386
16	28	hsa-miR-16-5p	LAMP2	3920
16	28	hsa-miR-16-5p	ONECUT2	9480
16	28	hsa-miR-16-5p	ENPP4	22875
16	28	hsa-miR-16-5p	TMEM55B	90809
16	28	hsa-miR-16-5p	UBN2	254048
16	28	hsa-miR-16-5p	TLK1	9874
16	28	hsa-miR-16-5p	NCAPG	64151
16	28	hsa-miR-16-5p	COMMD10	51397
16	28	hsa-miR-16-5p	ASCC3	10973
16	28	hsa-miR-16-5p	HSPA9	3313
16	28	hsa-miR-16-5p	MRPL3	11222
16	28	hsa-miR-16-5p	PLCXD2	257068
16	28	hsa-miR-16-5p	TIMM13	26517
16	28	hsa-miR-16-5p	MRPS10	55173
16	28	hsa-miR-16-5p	DCUN1D5	84259
16	28	hsa-miR-16-5p	MRPL10	124995
16	28	hsa-miR-16-5p	EIF4G1	1981
16	28	hsa-miR-16-5p	AHCYL2	23382
16	28	hsa-miR-16-5p	TLE4	7091
16	28	hsa-miR-16-5p	AADAT	51166
16	28	hsa-miR-16-5p	KCNC4	3749
16	28	hsa-miR-16-5p	FAM122A	116224
16	28	hsa-miR-16-5p	TMCC1	23023
16	28	hsa-miR-16-5p	AP2A1	160
16	28	hsa-miR-16-5p	TUBB3	10381
16	28	hsa-miR-16-5p	SLC29A1	2030
16	28	hsa-miR-16-5p	CENPF	1063
16	28	hsa-miR-16-5p	CCT6B	10693
16	28	hsa-miR-16-5p	COMT	1312
16	28	hsa-miR-16-5p	PRPSAP1	5635
16	28	hsa-miR-16-5p	SLC38A2	54407
16	28	hsa-miR-16-5p	VIM	7431
16	28	hsa-miR-16-5p	SNRPA1	6627
16	28	hsa-miR-16-5p	TTC1	7265
16	28	hsa-miR-16-5p	MRPS2	51116
16	28	hsa-miR-16-5p	TMEM87A	25963
16	28	hsa-miR-16-5p	PPP2R1A	5518
16	28	hsa-miR-16-5p	DOCK5	80005
16	28	hsa-miR-16-5p	CXorf38	159013
16	28	hsa-miR-16-5p	DLC1	10395
16	28	hsa-miR-16-5p	MYO5A	4644
16	28	hsa-miR-16-5p	HELZ	9931
16	28	hsa-miR-16-5p	PNP	4860
16	28	hsa-miR-16-5p	KPNA1	3836
16	28	hsa-miR-16-5p	SON	6651
16	28	hsa-miR-16-5p	NOP14	8602
16	28	hsa-miR-16-5p	PEX14	5195
16	28	hsa-miR-16-5p	THEM4	117145
16	28	hsa-miR-16-5p	CIB1	10519
16	28	hsa-miR-16-5p	EEF2	1938
16	28	hsa-miR-16-5p	RPS12	6206
16	28	hsa-miR-16-5p	CNOT7	29883
16	28	hsa-miR-16-5p	SDHAF2	54949
16	28	hsa-miR-16-5p	VAMP8	8673
16	28	hsa-miR-16-5p	LRPPRC	10128
16	28	hsa-miR-16-5p	ATP6V1B2	526
16	28	hsa-miR-16-5p	SFXN1	94081
16	28	hsa-miR-16-5p	SRSF1	6426
16	28	hsa-miR-16-5p	IFT74	80173
16	28	hsa-miR-16-5p	RUNX1T1	862
16	28	hsa-miR-16-5p	ASH1L	55870
16	28	hsa-miR-16-5p	KPNA2	3838
16	28	hsa-miR-16-5p	ASPH	444
16	28	hsa-miR-16-5p	NARS	4677
16	28	hsa-miR-16-5p	PDIA6	10130
16	28	hsa-miR-16-5p	TFPI	7035
16	28	hsa-miR-16-5p	EIF3K	27335
16	28	hsa-miR-16-5p	CUL4A	8451
16	28	hsa-miR-16-5p	ALDH18A1	5832
16	28	hsa-miR-16-5p	PACSIN3	29763
16	28	hsa-miR-16-5p	SLC7A5	8140
16	28	hsa-miR-16-5p	AFG3L2	10939
16	28	hsa-miR-16-5p	SPTBN2	6712
16	28	hsa-miR-16-5p	ATOX1	475
16	28	hsa-miR-16-5p	PDE4D	5144
16	28	hsa-miR-16-5p	GCC1	79571
16	28	hsa-miR-16-5p	ZFHX3	463
16	28	hsa-miR-16-5p	PPP1R11	6992
16	28	hsa-miR-16-5p	GNB1	2782
16	28	hsa-miR-16-5p	SLC35A4	113829
16	28	hsa-miR-16-5p	NOP10	55505
16	28	hsa-miR-16-5p	RPL30	6156
16	28	hsa-miR-16-5p	TPBG	7162
16	28	hsa-miR-16-5p	PABPC4	8761
16	28	hsa-miR-16-5p	BYSL	705
16	28	hsa-miR-16-5p	AGRN	375790
16	28	hsa-miR-16-5p	TTC17	55761
16	28	hsa-miR-16-5p	XPOT	11260
16	28	hsa-miR-16-5p	HSPA5	3309
16	28	hsa-miR-16-5p	NUP160	23279
16	28	hsa-miR-16-5p	SYPL1	6856
16	28	hsa-miR-16-5p	EXD2	55218
16	28	hsa-miR-16-5p	OSBPL3	26031
16	28	hsa-miR-16-5p	STK38	11329
16	28	hsa-miR-16-5p	MED13	9969
16	28	hsa-miR-16-5p	SYNJ1	8867
16	28	hsa-miR-16-5p	SPRED1	161742
16	28	hsa-miR-16-5p	WEE1	7465
16	28	hsa-miR-16-5p	GOLT1B	51026
16	28	hsa-miR-16-5p	LAMB3	3914
16	28	hsa-miR-16-5p	WARS	7453
16	28	hsa-miR-16-5p	LYAR	55646
16	28	hsa-miR-16-5p	FTH1	2495
16	28	hsa-miR-16-5p	RRP9	9136
16	28	hsa-miR-16-5p	HSP90AA1	3320
16	28	hsa-miR-16-5p	MRPS23	51649
16	28	hsa-miR-16-5p	SRP19	6728
16	28	hsa-miR-16-5p	TTLL12	23170
16	28	hsa-miR-16-5p	TBL3	NA
16	28	hsa-miR-16-5p	RPSA	3921
16	28	hsa-miR-16-5p	SCAF4	57466
16	28	hsa-miR-16-5p	WDR75	84128
16	28	hsa-miR-16-5p	KIF1B	23095
16	28	hsa-miR-16-5p	SOWAHC	65124
16	28	hsa-miR-16-5p	UFC1	51506
16	28	hsa-miR-16-5p	SZRD1	26099
16	28	hsa-miR-16-5p	C2orf42	54980
16	28	hsa-miR-16-5p	DIEXF	27042
16	28	hsa-miR-16-5p	AK2	204
16	28	hsa-miR-16-5p	FAM96B	51647
16	28	hsa-miR-16-5p	EIF3F	8665
16	28	hsa-miR-16-5p	SLC4A1AP	22950
16	28	hsa-miR-16-5p	KIN	22944
16	28	hsa-miR-16-5p	GEMIN4	50628
16	28	hsa-miR-16-5p	ZRANB2	9406
16	28	hsa-miR-16-5p	KIF14	9928
16	28	hsa-miR-16-5p	FAM129B	64855
16	28	hsa-miR-16-5p	IARS	3376
16	28	hsa-miR-16-5p	FAM189B	10712
16	28	hsa-miR-16-5p	CDS2	8760
16	28	hsa-miR-16-5p	TOX4	9878
16	28	hsa-miR-16-5p	FAM168A	23201
16	28	hsa-miR-16-5p	PAQR3	152559
16	28	hsa-miR-16-5p	ATXN7L3	56970
16	28	hsa-miR-16-5p	PTPN3	5774
16	28	hsa-miR-16-5p	MOV10	4343
16	28	hsa-miR-16-5p	UFSP2	55325
16	28	hsa-miR-16-5p	PHEX	5251
16	28	hsa-miR-16-5p	NAV2	89797
16	28	hsa-miR-16-5p	TXNL1	9352
16	28	hsa-miR-16-5p	COL4A1	1282
16	28	hsa-miR-16-5p	AMPD1	270
16	28	hsa-miR-16-5p	LIG4	3981
16	28	hsa-miR-16-5p	TNK1	8711
16	28	hsa-miR-16-5p	ZNF638	27332
16	28	hsa-miR-16-5p	TMEM154	201799
16	28	hsa-miR-16-5p	IDS	3423
16	28	hsa-miR-16-5p	AGER	177
16	28	hsa-miR-16-5p	FSCN2	25794
16	28	hsa-miR-16-5p	ADK	132
16	28	hsa-miR-16-5p	IRS4	8471
16	28	hsa-miR-16-5p	FAT2	2196
16	28	hsa-miR-16-5p	SYT11	23208
16	28	hsa-miR-16-5p	LSM5	23658
16	28	hsa-miR-16-5p	GNAL	2774
16	28	hsa-miR-16-5p	RIOK3	8780
16	28	hsa-miR-16-5p	CCT8	10694
16	28	hsa-miR-16-5p	KCND3	3752
16	28	hsa-miR-16-5p	LONRF2	164832
16	28	hsa-miR-16-5p	HIST1H2BK	85236
16	28	hsa-miR-16-5p	POTEF	728378
16	28	hsa-miR-16-5p	IRAK3	11213
16	28	hsa-miR-16-5p	INO80D	54891
16	28	hsa-miR-16-5p	AMOT	154796
16	28	hsa-miR-16-5p	UBE2Z	65264
16	28	hsa-miR-16-5p	DOCK9	23348
16	28	hsa-miR-16-5p	VCL	7414
16	28	hsa-miR-16-5p	ZNF280C	55609
16	28	hsa-miR-16-5p	IKZF4	64375
16	28	hsa-miR-16-5p	MEGF8	1954
16	28	hsa-miR-16-5p	ZNF827	152485
16	28	hsa-miR-16-5p	ABCB7	22
16	28	hsa-miR-16-5p	EGLN2	112398
16	28	hsa-miR-16-5p	XPO4	64328
16	28	hsa-miR-16-5p	CYB5R1	51706
16	28	hsa-miR-16-5p	FECH	2235
16	28	hsa-miR-16-5p	TRIM4	89122
16	28	hsa-miR-16-5p	ZFPL1	7542
16	28	hsa-miR-16-5p	TUBGCP2	10844
16	28	hsa-miR-16-5p	PLEKHM2	23207
16	28	hsa-miR-16-5p	SETD5	55209
16	28	hsa-miR-16-5p	PCDHGB4	8641
16	28	hsa-miR-16-5p	BTAF1	9044
16	28	hsa-miR-16-5p	TRAF4	9618
16	28	hsa-miR-16-5p	TOR1A	1861
16	28	hsa-miR-16-5p	TSR1	55720
16	28	hsa-miR-16-5p	MIS12	79003
16	28	hsa-miR-16-5p	COQ3	51805
16	28	hsa-miR-16-5p	DHX30	22907
16	28	hsa-miR-16-5p	SND1	27044
16	28	hsa-miR-16-5p	ABHD2	11057
16	28	hsa-miR-16-5p	TBP	6908
16	28	hsa-miR-16-5p	PTPN18	26469
16	28	hsa-miR-16-5p	BAZ1B	9031
16	28	hsa-miR-16-5p	BAMBI	25805
16	28	hsa-miR-16-5p	HEATR3	55027
16	28	hsa-miR-16-5p	CCDC59	29080
16	28	hsa-miR-16-5p	MED12	9968
16	28	hsa-miR-16-5p	PPP2R5C	5527
16	28	hsa-miR-16-5p	SLC7A1	6541
16	28	hsa-miR-16-5p	HARS2	23438
16	28	hsa-miR-16-5p	TPM3	7170
16	28	hsa-miR-16-5p	GFPT1	2673
16	28	hsa-miR-16-5p	NAPG	8774
16	28	hsa-miR-16-5p	SEC24A	10802
16	28	hsa-miR-16-5p	UTP15	84135
16	28	hsa-miR-16-5p	HARS	3035
16	28	hsa-miR-16-5p	LYPLA2	11313
16	28	hsa-miR-16-5p	GFM1	85476
16	28	hsa-miR-16-5p	ABHD10	55347
16	28	hsa-miR-16-5p	GSTM4	2948
16	28	hsa-miR-16-5p	UBE2S	27338
16	28	hsa-miR-16-5p	CXorf40A	91966
16	28	hsa-miR-16-5p	MRPL20	55052
16	28	hsa-miR-16-5p	NARF	26502
16	28	hsa-miR-16-5p	XKR8	55113
16	28	hsa-miR-16-5p	KIF2A	3796
16	28	hsa-miR-16-5p	HTRA1	5654
16	28	hsa-miR-16-5p	RBM28	55131
16	28	hsa-miR-16-5p	IDH3A	3419
16	28	hsa-miR-16-5p	SRPK1	6732
16	28	hsa-miR-16-5p	SSSCA1	10534
16	28	hsa-miR-16-5p	INTS5	80789
16	28	hsa-miR-16-5p	PHLDA2	7262
16	28	hsa-miR-16-5p	SARS	6301
16	28	hsa-miR-16-5p	ALG2	85365
16	28	hsa-miR-16-5p	PELO	53918
16	28	hsa-miR-16-5p	PHIP	55023
16	28	hsa-miR-16-5p	SPCS3	60559
16	28	hsa-miR-16-5p	AP2B1	163
16	28	hsa-miR-16-5p	WDR18	57418
16	28	hsa-miR-16-5p	CCPG1	9236
16	28	hsa-miR-16-5p	TIMM17A	10440
16	28	hsa-miR-16-5p	RPL27A	6157
16	28	hsa-miR-16-5p	WDR46	9277
16	28	hsa-miR-16-5p	RRP15	51018
16	28	hsa-miR-16-5p	EIF3E	3646
16	28	hsa-miR-16-5p	ATP6V1E1	529
16	28	hsa-miR-16-5p	SLC39A14	23516
16	28	hsa-miR-16-5p	SMAD1	4086
16	28	hsa-miR-16-5p	EIF1	10209
16	28	hsa-miR-16-5p	COPS7B	64708
16	28	hsa-miR-16-5p	TRAP1	10131
16	28	hsa-miR-16-5p	TRUB2	26995
16	28	hsa-miR-16-5p	HSPH1	10808
16	28	hsa-miR-16-5p	YARS2	51067
16	28	hsa-miR-16-5p	ACOT8	10005
16	28	hsa-miR-16-5p	CD55	1604
16	28	hsa-miR-16-5p	MRPS35	60488
16	28	hsa-miR-16-5p	RPRD2	23248
16	28	hsa-miR-16-5p	KIF23	9493
16	28	hsa-miR-16-5p	PA2G4P4	NA
16	28	hsa-miR-16-5p	NDUFA9	4704
16	28	hsa-miR-16-5p	RBM6	10180
16	28	hsa-miR-16-5p	CASK	8573
16	28	hsa-miR-16-5p	RABGGTB	5876
16	28	hsa-miR-16-5p	ITGB4	3691
16	28	hsa-miR-16-5p	HSD17B8	7923
16	28	hsa-miR-16-5p	LSM10	84967
16	28	hsa-miR-16-5p	MRPL12	6182
16	28	hsa-miR-16-5p	KIDINS220	57498
16	28	hsa-miR-16-5p	PDPR	55066
16	28	hsa-miR-16-5p	STXBP3	6814
16	28	hsa-miR-16-5p	AP2M1	1173
16	28	hsa-miR-16-5p	GTF3C4	9329
16	28	hsa-miR-16-5p	POLDIP2	26073
16	28	hsa-miR-16-5p	EIF2B2	8892
16	28	hsa-miR-16-5p	MRPS14	63931
16	28	hsa-miR-16-5p	QSOX2	169714
16	28	hsa-miR-16-5p	AAAS	8086
16	28	hsa-miR-16-5p	DDX21	9188
16	28	hsa-miR-16-5p	TNPO1	3842
16	28	hsa-miR-16-5p	UTP14A	10813
16	28	hsa-miR-16-5p	DNAJC2	27000
16	28	hsa-miR-16-5p	SLC3A2	6520
16	28	hsa-miR-16-5p	EFNB2	1948
16	28	hsa-miR-16-5p	PPA1	5464
16	28	hsa-miR-16-5p	DDX3Y	8653
16	28	hsa-miR-16-5p	YWHAH	7533
16	28	hsa-miR-16-5p	ELAC2	60528
16	28	hsa-miR-16-5p	DDX31	64794
16	28	hsa-miR-16-5p	HSPBP1	23640
16	28	hsa-miR-16-5p	DLD	1738
16	28	hsa-miR-16-5p	EEF1A1	1915
16	28	hsa-miR-16-5p	DSP	1832
16	28	hsa-miR-16-5p	RPL12	6136
16	28	hsa-miR-16-5p	YBX1	4904
16	28	hsa-miR-16-5p	PTCD3	55037
16	28	hsa-miR-16-5p	PUM1	9698
16	28	hsa-miR-16-5p	EIF2A	83939
16	28	hsa-miR-16-5p	C17orf75	64149
16	28	hsa-miR-16-5p	TMBIM6	7009
16	28	hsa-miR-16-5p	CDC20	991
16	28	hsa-miR-16-5p	DNAJC9	23234
16	28	hsa-miR-16-5p	BCCIP	56647
16	28	hsa-miR-16-5p	PSMC2	5701
16	28	hsa-miR-16-5p	PAPOLG	64895
16	28	hsa-miR-16-5p	TMEM168	64418
16	28	hsa-miR-16-5p	NIN	51199
16	28	hsa-miR-16-5p	CNNM2	54805
16	28	hsa-miR-16-5p	KATNAL1	84056
16	28	hsa-miR-16-5p	GABARAPL3	NA
16	28	hsa-miR-16-5p	AVL9	23080
16	28	hsa-miR-16-5p	BFAR	51283
16	28	hsa-miR-16-5p	RIMS3	9783
16	28	hsa-miR-16-5p	RAB1B	81876
16	28	hsa-miR-16-5p	FAT3	120114
16	28	hsa-miR-16-5p	EN2	2020
16	28	hsa-miR-16-5p	SLC9A6	10479
16	28	hsa-miR-16-5p	TMEM100	55273
16	28	hsa-miR-16-5p	PNPLA6	10908
16	28	hsa-miR-16-5p	SIPA1L2	57568
16	28	hsa-miR-16-5p	RAB23	51715
16	28	hsa-miR-16-5p	STK33	65975
16	28	hsa-miR-16-5p	FBXL18	80028
16	28	hsa-miR-16-5p	E2F7	144455
16	28	hsa-miR-16-5p	PLAG1	5324
16	28	hsa-miR-16-5p	CDC25A	993
16	28	hsa-miR-16-5p	CDCA4	55038
16	28	hsa-miR-16-5p	VPS4A	27183
16	28	hsa-miR-16-5p	CD274	29126
16	28	hsa-miR-16-5p	JARID2	3720
16	28	hsa-miR-16-5p	BTG2	7832
16	28	hsa-miR-16-5p	SLC39A10	57181
16	28	hsa-miR-16-5p	FAM122B	159090
16	28	hsa-miR-16-5p	PRKAB2	5565
16	28	hsa-miR-16-5p	CCT3	7203
16	28	hsa-miR-16-5p	MIB1	57534
16	28	hsa-miR-17-5p	CCND1	595
16	28	hsa-miR-17-5p	GPR137B	7107
16	28	hsa-miR-17-5p	YES1	7525
16	28	hsa-miR-17-5p	PTEN	5728
16	28	hsa-miR-17-5p	CDKN1A	1026
16	28	hsa-miR-17-5p	BCL2L11	10018
16	28	hsa-miR-17-5p	E2F1	1869
16	28	hsa-miR-17-5p	MEF2D	4209
16	28	hsa-miR-17-5p	APP	351
16	28	hsa-miR-17-5p	MAPK9	5601
16	28	hsa-miR-17-5p	MYC	4609
16	28	hsa-miR-17-5p	THBS1	7057
16	28	hsa-miR-17-5p	ICAM1	3383
16	28	hsa-miR-17-5p	SELE	6401
16	28	hsa-miR-17-5p	CCND2	894
16	28	hsa-miR-17-5p	RBL1	5933
16	28	hsa-miR-17-5p	TCF3	6929
16	28	hsa-miR-17-5p	HBP1	26959
16	28	hsa-miR-17-5p	FBXO28	23219
16	28	hsa-miR-17-5p	UBE4A	9354
16	28	hsa-miR-17-5p	GDAP1	54332
16	28	hsa-miR-17-5p	MRPL40	64976
16	28	hsa-miR-17-5p	RAB23	51715
16	28	hsa-miR-17-5p	MEN1	4221
16	28	hsa-miR-17-5p	ACOT2	10965
16	28	hsa-miR-17-5p	ZNF689	115509
16	28	hsa-miR-17-5p	PSD3	23362
16	28	hsa-miR-17-5p	APEX1	328
16	28	hsa-miR-17-5p	CPE	1363
16	28	hsa-miR-17-5p	PIK3CA	5290
16	28	hsa-miR-17-5p	KAT2A	2648
16	28	hsa-miR-17-5p	SYNDIG1	79953
16	28	hsa-miR-17-5p	COPS3	8533
16	28	hsa-miR-17-5p	AGO1	26523
16	28	hsa-miR-17-5p	CHD4	1108
16	28	hsa-miR-17-5p	HIST2H4B	554313
16	28	hsa-miR-17-5p	NOC2L	26155
16	28	hsa-miR-17-5p	RPL7	6129
16	28	hsa-miR-17-5p	SLC25A37	51312
16	28	hsa-miR-17-5p	ASH1L	55870
16	28	hsa-miR-17-5p	DEPDC1	55635
16	28	hsa-miR-17-5p	ZBED3	84327
16	28	hsa-miR-17-5p	WDR82	80335
16	28	hsa-miR-17-5p	NAPEPLD	222236
16	28	hsa-miR-17-5p	PLXNA1	5361
16	28	hsa-miR-17-5p	ARHGAP5	394
16	28	hsa-miR-17-5p	SURF4	6836
16	28	hsa-miR-17-5p	ABI2	10152
16	28	hsa-miR-17-5p	NAGK	55577
16	28	hsa-miR-17-5p	TEFM	79736
16	28	hsa-miR-17-5p	DCUN1D4	23142
16	28	hsa-miR-17-5p	TRIM44	54765
16	28	hsa-miR-17-5p	CHTF8	54921
16	28	hsa-miR-17-5p	NOTCH2	4853
16	28	hsa-miR-17-5p	TRAP1	10131
16	28	hsa-miR-17-5p	BACE1	23621
16	28	hsa-miR-17-5p	MNT	4335
16	28	hsa-miR-17-5p	PRPF8	10594
16	28	hsa-miR-17-5p	NBR1	4077
16	28	hsa-miR-17-5p	DCBLD2	131566
16	28	hsa-miR-17-5p	FANCA	2175
16	28	hsa-miR-17-5p	TOB1	10140
16	28	hsa-miR-17-5p	GANAB	23193
16	28	hsa-miR-17-5p	ATXN7	6314
16	28	hsa-miR-17-5p	LSM14A	26065
16	28	hsa-miR-17-5p	NAT8L	339983
16	28	hsa-miR-17-5p	TRRAP	8295
16	28	hsa-miR-17-5p	CCT6A	908
16	28	hsa-miR-17-5p	TCEA2	6919
16	28	hsa-miR-17-5p	RTCA	8634
16	28	hsa-miR-17-5p	TMSB10	9168
16	28	hsa-miR-17-5p	ARHGAP10	79658
16	28	hsa-miR-17-5p	MTF1	4520
16	28	hsa-miR-17-5p	IRAK1	3654
16	28	hsa-miR-17-5p	STIL	6491
16	28	hsa-miR-17-5p	BTN3A1	11119
16	28	hsa-miR-17-5p	RNF146	81847
16	28	hsa-miR-17-5p	MKI67	4288
16	28	hsa-miR-17-5p	KIF1A	547
16	28	hsa-miR-17-5p	ZBTB5	9925
16	28	hsa-miR-17-5p	RBM12B	389677
16	28	hsa-miR-17-5p	HEXIM1	10614
16	28	hsa-miR-26a-5p	HMGA1	3159
16	28	hsa-miR-26a-5p	ESR1	2099
16	28	hsa-miR-26a-5p	LIF	3976
16	28	hsa-miR-26a-5p	EZH2	2146
16	28	hsa-miR-26a-5p	SMAD1	4086
16	28	hsa-miR-26a-5p	RB1	5925
16	28	hsa-miR-26a-5p	CCNE1	898
16	28	hsa-miR-26a-5p	SMAD4	4089
16	28	hsa-miR-26a-5p	GSK3B	2932
16	28	hsa-miR-26a-5p	CPEB2	132864
16	28	hsa-miR-26a-5p	ARL4C	10123
16	28	hsa-miR-26a-5p	NOS2	4843
16	28	hsa-miR-26a-5p	IL6	3569
16	28	hsa-miR-26a-5p	SCRN1	9805
16	28	hsa-miR-26a-5p	TFAM	7019
16	28	hsa-miR-26a-5p	MSL3	10943
16	28	hsa-miR-26a-5p	UBA2	10054
16	28	hsa-miR-26a-5p	PNMA2	10687
16	28	hsa-miR-26a-5p	SLC25A5	292
16	28	hsa-miR-26a-5p	RPL13A	23521
16	28	hsa-miR-26a-5p	RPS26	6231
16	28	hsa-miR-26a-5p	ZNF506	440515
16	28	hsa-miR-26a-5p	NKX2-5	1482
16	28	hsa-miR-26a-5p	ELOVL6	79071
16	28	hsa-miR-26a-5p	PSMA3	5684
16	28	hsa-miR-26a-5p	BTBD3	22903
16	28	hsa-miR-26a-5p	LRP6	4040
16	28	hsa-miR-26a-5p	RBM39	9584
16	28	hsa-miR-26a-5p	USP7	7874
16	28	hsa-miR-26a-5p	HOXC8	3224
16	28	hsa-miR-26a-5p	CA2	760
16	28	hsa-miR-26a-5p	RRM2	6241
16	28	hsa-miR-26a-5p	SEC31A	22872
16	28	hsa-miR-26a-5p	TUBG1	7283
16	28	hsa-miR-26a-5p	MSH6	2956
16	28	hsa-miR-26a-5p	MYH10	4628
16	28	hsa-miR-26a-5p	FOXO3	2309
16	28	hsa-miR-26a-5p	PPIA	5478
16	28	hsa-miR-26a-5p	SDCBP	6386
16	28	hsa-miR-26a-5p	WWP2	11060
