# Supplementary material for: Prioritizing key synergistic circulating microRNAs for the early diagnosis of biliary tract cancer
Source: Front Oncol. 2022 Oct 6;12:968412. doi: 10.3389/fonc.2022.968412 (PMC9582275; doi:10.3389/fonc.2022.968412)
Supplement: Supplementary file 6 [file Table_6.xls]

## Sheet: Table S6
Supplementary Table 6. sub-pathway enrichment analysis
the No. of feature selection set	the No. of loop	pathwayId	pathwayName	pvalue
16	28	path:04110_23	Cell cycle	2.76e-09
16	28	path:04110_3	Cell cycle	4.04e-09
16	28	path:04110_4	Cell cycle	4.04e-09
16	28	path:04110_19	Cell cycle	1.16e-08
16	28	path:04110_17	Cell cycle	2.18e-08
16	28	path:04110_20	Cell cycle	4.49e-08
16	28	path:04110_18	Cell cycle	1.51e-07
16	28	path:05218_8	Melanoma	2.73e-07
16	28	path:05214_13	Glioma	3.04e-07
16	28	path:05220_12	Chronic myeloid leukemia	3.04e-07
16	28	path:05200_52	Pathways in cancer	6e-07
16	28	path:05222_1	Small cell lung cancer	6e-07
16	28	path:04110_26	Cell cycle	7.8e-07
16	28	path:05200_51	Pathways in cancer	7.93e-07
16	28	path:04110_27	Cell cycle	9.3e-07
16	28	path:05214_15	Glioma	1.74e-06
16	28	path:05218_7	Melanoma	1.74e-06
16	28	path:05220_11	Chronic myeloid leukemia	1.74e-06
16	28	path:04115_1	p53 signaling pathway	1.78e-06
16	28	path:04110_7	Cell cycle	3.7e-06
16	28	path:05200_53	Pathways in cancer	6.11e-06
16	28	path:05200_47	Pathways in cancer	8e-06
16	28	path:05214_14	Glioma	8e-06
16	28	path:05220_9	Chronic myeloid leukemia	8e-06
16	28	path:05218_5	Melanoma	1.15e-05
16	28	path:04110_22	Cell cycle	1.57e-05
16	28	path:05214_21	Glioma	1.83e-05
16	28	path:05160_15	Hepatitis C	3.57e-05
16	28	path:05212_13	Pancreatic cancer	3.57e-05
16	28	path:05219_4	Bladder cancer	3.57e-05
16	28	path:05223_3	Non-small cell lung cancer	3.57e-05
16	28	path:05200_20	Pathways in cancer	4.68e-05
16	28	path:05200_45	Pathways in cancer	6.29e-05
16	28	path:04012_6	ErbB signaling pathway	0.000102597
16	28	path:04062_20	Chemokine signaling pathway	0.000167045
16	28	path:04722_13	Neurotrophin signaling pathway	0.000167045
16	28	path:05200_18	Pathways in cancer	0.000214331
16	28	path:05200_44	Pathways in cancer	0.000231481
16	28	path:05213_1	Endometrial cancer	0.000231481
16	28	path:05222_2	Small cell lung cancer	0.000231481
16	28	path:04115_7	p53 signaling pathway	0.000310122
16	28	path:05200_19	Pathways in cancer	0.000511162
16	28	path:05160_14	Hepatitis C	0.000597864
16	28	path:05215_3	Prostate cancer	0.000618726
16	28	path:04310_6	Wnt signaling pathway	0.000715391
16	28	path:04722_6	Neurotrophin signaling pathway	0.000742391
16	28	path:04110_25	Cell cycle	0.000779973
16	28	path:05200_17	Pathways in cancer	0.000883616
16	28	path:05215_7	Prostate cancer	0.00103307
16	28	path:00860_2	Porphyrin and chlorophyll metabolism	0.00151814
16	28	path:00860_10	Porphyrin and chlorophyll metabolism	0.00151814
16	28	path:04510_23	Focal adhesion	0.00151814
16	28	path:05200_31	Pathways in cancer	0.00151814
16	28	path:05210_7	Colorectal cancer	0.00151814
16	28	path:05210_12	Colorectal cancer	0.00151814
16	28	path:04062_16	Chemokine signaling pathway	0.00151993
16	28	path:04115_3	p53 signaling pathway	0.00170266
16	28	path:04115_4	p53 signaling pathway	0.00170266
16	28	path:05215_11	Prostate cancer	0.00190664
16	28	path:04110_16	Cell cycle	0.0021248
16	28	path:05200_50	Pathways in cancer	0.0021248
16	28	path:05212_11	Pancreatic cancer	0.00230091
16	28	path:04115_2	p53 signaling pathway	0.00235167
16	28	path:04310_7	Wnt signaling pathway	0.00275197
16	28	path:04630_1	Jak-STAT signaling pathway	0.00275197
16	28	path:04110_15	Cell cycle	0.00286245
16	28	path:04722_24	Neurotrophin signaling pathway	0.00286245
16	28	path:05016_6	Huntington's disease	0.00286245
16	28	path:05222_7	Small cell lung cancer	0.00286245
16	28	path:05212_12	Pancreatic cancer	0.00326002
16	28	path:04114_20	Oocyte meiosis	0.00373944
16	28	path:04510_11	Focal adhesion	0.00373944
16	28	path:04510_24	Focal adhesion	0.00373944
16	28	path:05144_1	Malaria	0.00373944
16	28	path:00970_1	Aminoacyl-tRNA biosynthesis	0.00433213
16	28	path:04210_5	Apoptosis	0.00433213
16	28	path:05200_48	Pathways in cancer	0.00433213
16	28	path:05214_12	Glioma	0.00433213
16	28	path:05218_6	Melanoma	0.00433213
16	28	path:05220_8	Chronic myeloid leukemia	0.00433213
16	28	path:00230_28	Purine metabolism	0.00451843
16	28	path:04310_10	Wnt signaling pathway	0.00451843
16	28	path:04114_19	Oocyte meiosis	0.00476313
16	28	path:00230_16	Purine metabolism	0.00550718
16	28	path:00230_17	Purine metabolism	0.00558614
16	28	path:04910_8	Insulin signaling pathway	0.00592672
16	28	path:04210_11	Apoptosis	0.00593996
16	28	path:04350_14	TGF-beta signaling pathway	0.00593996
16	28	path:04722_5	Neurotrophin signaling pathway	0.00682041
16	28	path:04350_2	TGF-beta signaling pathway	0.00708941
16	28	path:05200_16	Pathways in cancer	0.00708941
16	28	path:05200_37	Pathways in cancer	0.00708941
16	28	path:04350_6	TGF-beta signaling pathway	0.00727548
16	28	path:04660_4	T cell receptor signaling pathway	0.00727548
16	28	path:05210_13	Colorectal cancer	0.00727548
16	28	path:04010_30	MAPK signaling pathway	0.00750389
16	28	path:04660_6	T cell receptor signaling pathway	0.00877445
16	28	path:05142_1	Chagas disease	0.00877445
16	28	path:05221_1	Acute myeloid leukemia	0.00877445
16	28	path:05222_6	Small cell lung cancer	0.00877445
16	28	path:05222_10	Small cell lung cancer	0.00877445
16	28	path:05223_2	Non-small cell lung cancer	0.00877445
16	28	path:05223_7	Non-small cell lung cancer	0.00877445
16	28	path:05200_15	Pathways in cancer	0.00983784
