# Supplementary material for: Prioritizing key synergistic circulating microRNAs for the early diagnosis of biliary tract cancer
Source: Front Oncol. 2022 Oct 6;12:968412. doi: 10.3389/fonc.2022.968412 (PMC9582275; doi:10.3389/fonc.2022.968412)
Supplement: Supplementary file 7 [file Table_7.xls]

## Sheet: Table S7
Supplementary Table 7. Go enrichment analysis
ontology	ID	description	p_value
BP	GO:0042254	ribosome biogenesis	1.17e-14
BP	GO:0006401	RNA catabolic process	7.6e-12
BP	GO:0006402	mRNA catabolic process	8.11e-12
BP	GO:0140053	mitochondrial gene expression	2.14e-11
BP	GO:0032543	mitochondrial translation	7.47e-10
BP	GO:0071826	ribonucleoprotein complex subunit organization	5.44e-09
BP	GO:0032984	protein-containing complex disassembly	7e-09
BP	GO:0000082	G1/S transition of mitotic cell cycle	8.14e-09
BP	GO:0006417	regulation of translation	8.89e-09
BP	GO:0044843	cell cycle G1/S phase transition	9.45e-09
BP	GO:0034248	regulation of cellular amide metabolic process	9.67e-09
BP	GO:0022618	ribonucleoprotein complex assembly	2.71e-08
BP	GO:2000045	regulation of G1/S transition of mitotic cell cycle	4.37e-08
BP	GO:1902806	regulation of cell cycle G1/S phase transition	5.42e-08
BP	GO:0006418	tRNA aminoacylation for protein translation	7.19e-08
BP	GO:0006414	translational elongation	1.12e-07
BP	GO:0043039	tRNA aminoacylation	1.47e-07
BP	GO:0061013	regulation of mRNA catabolic process	1.78e-07
BP	GO:0043038	amino acid activation	1.85e-07
BP	GO:1990090	cellular response to nerve growth factor stimulus	1.85e-07
BP	GO:0016072	rRNA metabolic process	2.33e-07
BP	GO:1901990	regulation of mitotic cell cycle phase transition	2.74e-07
BP	GO:1990089	response to nerve growth factor	3.53e-07
BP	GO:0000956	nuclear-transcribed mRNA catabolic process	3.55e-07
BP	GO:0070125	mitochondrial translational elongation	3.86e-07
BP	GO:0006413	translational initiation	4.41e-07
BP	GO:1901987	regulation of cell cycle phase transition	6.14e-07
BP	GO:0006364	rRNA processing	6.29e-07
BP	GO:0034470	ncRNA processing	7.98e-07
BP	GO:0006457	protein folding	1.71e-06
BP	GO:0043488	regulation of mRNA stability	1.91e-06
BP	GO:1902807	negative regulation of cell cycle G1/S phase transition	2.28e-06
BP	GO:0070126	mitochondrial translational termination	2.72e-06
BP	GO:0045047	protein targeting to ER	2.84e-06
BP	GO:0043624	cellular protein complex disassembly	2.99e-06
BP	GO:0045787	positive regulation of cell cycle	3.06e-06
BP	GO:0043487	regulation of RNA stability	3.14e-06
BP	GO:0072599	establishment of protein localization to endoplasmic reticulum	4.33e-06
BP	GO:0000959	mitochondrial RNA metabolic process	4.56e-06
BP	GO:0090068	positive regulation of cell cycle process	4.74e-06
BP	GO:2000134	negative regulation of G1/S transition of mitotic cell cycle	5.86e-06
BP	GO:1903311	regulation of mRNA metabolic process	6.87e-06
BP	GO:1901991	negative regulation of mitotic cell cycle phase transition	7.25e-06
BP	GO:1901988	negative regulation of cell cycle phase transition	7.34e-06
BP	GO:0051052	regulation of DNA metabolic process	7.92e-06
BP	GO:0042273	ribosomal large subunit biogenesis	8.89e-06
BP	GO:0006605	protein targeting	9.1e-06
BP	GO:0002181	cytoplasmic translation	1.01e-05
BP	GO:0070972	protein localization to endoplasmic reticulum	1.03e-05
BP	GO:0007050	cell cycle arrest	1.19e-05
BP	GO:0006415	translational termination	1.56e-05
BP	GO:0010948	negative regulation of cell cycle process	1.65e-05
BP	GO:0000184	nuclear-transcribed mRNA catabolic process, nonsense-mediated decay	1.65e-05
BP	GO:0007059	chromosome segregation	1.72e-05
BP	GO:2000278	regulation of DNA biosynthetic process	2.35e-05
BP	GO:0006613	cotranslational protein targeting to membrane	2.6e-05
BP	GO:1902108	regulation of mitochondrial membrane permeability involved in apoptotic process	2.77e-05
BP	GO:0071897	DNA biosynthetic process	3.06e-05
BP	GO:0050821	protein stabilization	3.07e-05
BP	GO:0097345	mitochondrial outer membrane permeabilization	3.2e-05
BP	GO:0071901	negative regulation of protein serine/threonine kinase activity	3.53e-05
BP	GO:0007093	mitotic cell cycle checkpoint	4.34e-05
BP	GO:1901028	regulation of mitochondrial outer membrane permeabilization involved in apoptotic signaling pathway	4.59e-05
BP	GO:0007006	mitochondrial membrane organization	5.73e-05
BP	GO:1902110	positive regulation of mitochondrial membrane permeability involved in apoptotic process	7.56e-05
BP	GO:0051098	regulation of binding	7.7e-05
BP	GO:0016049	cell growth	8e-05
BP	GO:0006614	SRP-dependent cotranslational protein targeting to membrane	8.05e-05
BP	GO:0090150	establishment of protein localization to membrane	8.23e-05
BP	GO:1901989	positive regulation of cell cycle phase transition	8.83e-05
BP	GO:0001837	epithelial to mesenchymal transition	9.24e-05
BP	GO:0006986	response to unfolded protein	9.42e-05
BP	GO:0009408	response to heat	9.42e-05
BP	GO:1901992	positive regulation of mitotic cell cycle phase transition	9.51e-05
BP	GO:0046902	regulation of mitochondrial membrane permeability	9.57e-05
BP	GO:1902686	mitochondrial outer membrane permeabilization involved in programmed cell death	9.83e-05
BP	GO:0045930	negative regulation of mitotic cell cycle	0.000109
BP	GO:0042255	ribosome assembly	0.000112
BP	GO:0035966	response to topologically incorrect protein	0.000124
BP	GO:0018105	peptidyl-serine phosphorylation	0.000125
BP	GO:0070646	protein modification by small protein removal	0.000125
BP	GO:0035794	positive regulation of mitochondrial membrane permeability	0.000127
BP	GO:0033044	regulation of chromosome organization	0.00013
BP	GO:0051090	regulation of DNA-binding transcription factor activity	0.000144
BP	GO:0006612	protein targeting to membrane	0.000149
BP	GO:0000338	protein deneddylation	0.000152
BP	GO:0051231	spindle elongation	0.000152
BP	GO:1905710	positive regulation of membrane permeability	0.000161
BP	GO:0001702	gastrulation with mouth forming second	0.000161
BP	GO:0031647	regulation of protein stability	0.000165
BP	GO:0140014	mitotic nuclear division	0.00017
BP	GO:0051348	negative regulation of transferase activity	0.000173
BP	GO:0044839	cell cycle G2/M phase transition	0.000188
BP	GO:0001701	in utero embryonic development	0.000194
BP	GO:0000086	G2/M transition of mitotic cell cycle	0.000202
BP	GO:0006458	'de novo' protein folding	0.000208
BP	GO:0000819	sister chromatid segregation	0.000216
BP	GO:0034250	positive regulation of cellular amide metabolic process	0.000237
BP	GO:0000027	ribosomal large subunit assembly	0.000241
BP	GO:0019080	viral gene expression	0.000243
BP	GO:0000079	regulation of cyclin-dependent protein serine/threonine kinase activity	0.000265
BP	GO:0002504	antigen processing and presentation of peptide or polysaccharide antigen via MHC class II	0.000265
BP	GO:0060261	positive regulation of transcription initiation from RNA polymerase II promoter	0.000267
BP	GO:0010332	response to gamma radiation	0.000268
BP	GO:0090307	mitotic spindle assembly	0.000268
BP	GO:0090559	regulation of membrane permeability	0.000271
BP	GO:0006399	tRNA metabolic process	0.000274
BP	GO:0034605	cellular response to heat	0.000275
BP	GO:1904646	cellular response to amyloid-beta	0.000283
BP	GO:0031331	positive regulation of cellular catabolic process	0.000291
BP	GO:0071559	response to transforming growth factor beta	0.000303
BP	GO:0033135	regulation of peptidyl-serine phosphorylation	0.000317
BP	GO:0006839	mitochondrial transport	0.000318
BP	GO:0000075	cell cycle checkpoint	0.00033
BP	GO:0019083	viral transcription	0.000333
BP	GO:0007568	aging	0.00034
BP	GO:0006983	ER overload response	0.000341
BP	GO:0032252	secretory granule localization	0.000341
BP	GO:1990173	protein localization to nucleoplasm	0.000341
BP	GO:0051085	chaperone cofactor-dependent protein refolding	0.00035
BP	GO:0018209	peptidyl-serine modification	0.000355
BP	GO:0006520	cellular amino acid metabolic process	0.000356
BP	GO:1904029	regulation of cyclin-dependent protein kinase activity	0.000372
BP	GO:0061077	chaperone-mediated protein folding	0.000386
BP	GO:0007179	transforming growth factor beta receptor signaling pathway	0.000386
BP	GO:0034504	protein localization to nucleus	0.000425
BP	GO:0000723	telomere maintenance	0.000427
BP	GO:0043496	regulation of protein homodimerization activity	0.000432
BP	GO:1902808	positive regulation of cell cycle G1/S phase transition	0.000434
BP	GO:0030490	maturation of SSU-rRNA	0.000435
BP	GO:0035196	production of miRNAs involved in gene silencing by miRNA	0.000435
BP	GO:0007178	transmembrane receptor protein serine/threonine kinase signaling pathway	0.000438
BP	GO:0045931	positive regulation of mitotic cell cycle	0.000454
BP	GO:0019058	viral life cycle	0.000456
BP	GO:0034976	response to endoplasmic reticulum stress	0.000462
BP	GO:0043161	proteasome-mediated ubiquitin-dependent protein catabolic process	0.000479
BP	GO:0045727	positive regulation of translation	0.000486
BP	GO:0002183	cytoplasmic translational initiation	0.000493
BP	GO:0016578	histone deubiquitination	0.000538
BP	GO:2000637	positive regulation of gene silencing by miRNA	0.000538
BP	GO:0009896	positive regulation of catabolic process	0.000552
BP	GO:0061014	positive regulation of mRNA catabolic process	0.000568
BP	GO:1901030	positive regulation of mitochondrial outer membrane permeabilization involved in apoptotic signaling pathway	0.00058
BP	GO:0000041	transition metal ion transport	0.000596
BP	GO:0031571	mitotic G1 DNA damage checkpoint	0.000606
BP	GO:0044819	mitotic G1/S transition checkpoint	0.000606
BP	GO:0048285	organelle fission	0.000609
BP	GO:0006352	DNA-templated transcription, initiation	0.000619
BP	GO:0071560	cellular response to transforming growth factor beta stimulus	0.000619
BP	GO:2000058	regulation of ubiquitin-dependent protein catabolic process	0.000619
BP	GO:0006367	transcription initiation from RNA polymerase II promoter	0.00063
BP	GO:0060964	regulation of gene silencing by miRNA	0.000643
BP	GO:0055076	transition metal ion homeostasis	0.000643
BP	GO:0046033	AMP metabolic process	0.000657
BP	GO:0001783	B cell apoptotic process	0.000663
BP	GO:0060148	positive regulation of posttranscriptional gene silencing	0.000663
BP	GO:0006826	iron ion transport	0.000675
BP	GO:0044783	G1 DNA damage checkpoint	0.000675
BP	GO:0006403	RNA localization	0.000677
BP	GO:0045637	regulation of myeloid cell differentiation	0.000679
BP	GO:0001933	negative regulation of protein phosphorylation	0.00068
BP	GO:0000070	mitotic sister chromatid segregation	0.000702
BP	GO:0000280	nuclear division	0.000707
BP	GO:0044773	mitotic DNA damage checkpoint	0.000716
BP	GO:1900087	positive regulation of G1/S transition of mitotic cell cycle	0.000731
BP	GO:0016202	regulation of striated muscle tissue development	0.000747
BP	GO:0019886	antigen processing and presentation of exogenous peptide antigen via MHC class II	0.000776
BP	GO:0051084	'de novo' posttranslational protein folding	0.000789
BP	GO:0007569	cell aging	0.000801
BP	GO:0031050	dsRNA processing	0.000825
BP	GO:0048146	positive regulation of fibroblast proliferation	0.000825
BP	GO:0070918	production of small RNA involved in gene silencing by RNA	0.000825
BP	GO:0034502	protein localization to chromosome	0.000832
BP	GO:0006469	negative regulation of protein kinase activity	0.000861
BP	GO:0060147	regulation of posttranscriptional gene silencing	0.000861
BP	GO:0060966	regulation of gene silencing by RNA	0.000861
BP	GO:0006390	mitochondrial transcription	0.000874
BP	GO:1904874	positive regulation of telomerase RNA localization to Cajal body	0.000874
BP	GO:0014706	striated muscle tissue development	0.000875
BP	GO:1901861	regulation of muscle tissue development	0.000897
BP	GO:0048145	regulation of fibroblast proliferation	0.000908
BP	GO:0042274	ribosomal small subunit biogenesis	0.000919
BP	GO:2000573	positive regulation of DNA biosynthetic process	0.000919
BP	GO:0032200	telomere organization	0.00092
BP	GO:0048634	regulation of muscle organ development	0.000952
BP	GO:0001558	regulation of cell growth	0.000965
BP	GO:0002495	antigen processing and presentation of peptide antigen via MHC class II	0.000982
BP	GO:0046545	development of primary female sexual characteristics	0.000982
BP	GO:0036294	cellular response to decreased oxygen levels	0.000988
BP	GO:0048144	fibroblast proliferation	0.000991
BP	GO:0032392	DNA geometric change	0.000991
BP	GO:0043331	response to dsRNA	0.00104
BP	GO:1901998	toxin transport	0.00105
BP	GO:0017015	regulation of transforming growth factor beta receptor signaling pathway	0.00106
BP	GO:0048762	mesenchymal cell differentiation	0.00109
BP	GO:0098813	nuclear chromosome segregation	0.00111
BP	GO:0001732	formation of cytoplasmic translation initiation complex	0.00114
BP	GO:0034620	cellular response to unfolded protein	0.00116
BP	GO:1904645	response to amyloid-beta	0.00117
BP	GO:2000144	positive regulation of DNA-templated transcription, initiation	0.00117
BP	GO:0015980	energy derivation by oxidation of organic compounds	0.00117
BP	GO:0032008	positive regulation of TOR signaling	0.00121
BP	GO:0042026	protein refolding	0.00121
BP	GO:0009895	negative regulation of catabolic process	0.00121
BP	GO:0031330	negative regulation of cellular catabolic process	0.00121
BP	GO:0032434	regulation of proteasomal ubiquitin-dependent protein catabolic process	0.00122
BP	GO:1903844	regulation of cellular response to transforming growth factor beta stimulus	0.00122
BP	GO:0009411	response to UV	0.00123
BP	GO:0035967	cellular response to topologically incorrect protein	0.00127
BP	GO:0001541	ovarian follicle development	0.0013
BP	GO:0033138	positive regulation of peptidyl-serine phosphorylation	0.00132
BP	GO:0072331	signal transduction by p53 class mediator	0.00138
BP	GO:0097191	extrinsic apoptotic signaling pathway	0.00138
BP	GO:0060260	regulation of transcription initiation from RNA polymerase II promoter	0.00139
BP	GO:0090344	negative regulation of cell aging	0.00139
BP	GO:0008637	apoptotic mitochondrial changes	0.00139
BP	GO:1903706	regulation of hemopoiesis	0.0014
BP	GO:0048872	homeostasis of number of cells	0.00142
BP	GO:0007052	mitotic spindle organization	0.00142
BP	GO:0044774	mitotic DNA integrity checkpoint	0.00142
BP	GO:0042176	regulation of protein catabolic process	0.00143
BP	GO:0031334	positive regulation of protein complex assembly	0.00144
BP	GO:0006977	DNA damage response, signal transduction by p53 class mediator resulting in cell cycle arrest	0.00145
BP	GO:0010498	proteasomal protein catabolic process	0.00149
BP	GO:0030330	DNA damage response, signal transduction by p53 class mediator	0.00153
BP	GO:0060537	muscle tissue development	0.00161
BP	GO:0072431	signal transduction involved in mitotic G1 DNA damage checkpoint	0.00161
BP	GO:1902400	intracellular signal transduction involved in G1 DNA damage checkpoint	0.00161
BP	GO:0010717	regulation of epithelial to mesenchymal transition	0.00162
BP	GO:0000083	regulation of transcription involved in G1/S transition of mitotic cell cycle	0.00163
BP	GO:2000765	regulation of cytoplasmic translation	0.00163
BP	GO:1901653	cellular response to peptide	0.00164
BP	GO:0046916	cellular transition metal ion homeostasis	0.00164
BP	GO:0071456	cellular response to hypoxia	0.00167
BP	GO:0002262	myeloid cell homeostasis	0.00176
BP	GO:0002902	regulation of B cell apoptotic process	0.00182
BP	GO:0051782	negative regulation of cell division	0.00182
BP	GO:1900153	positive regulation of nuclear-transcribed mRNA catabolic process, deadenylation-dependent decay	0.00182
BP	GO:1904872	regulation of telomerase RNA localization to Cajal body	0.00182
BP	GO:0032508	DNA duplex unwinding	0.00188
BP	GO:0001844	protein insertion into mitochondrial membrane involved in apoptotic signaling pathway	0.00191
BP	GO:1904837	beta-catenin-TCF complex assembly	0.00191
BP	GO:0072413	signal transduction involved in mitotic cell cycle checkpoint	0.00198
BP	GO:1902369	negative regulation of RNA catabolic process	0.00198
BP	GO:1902402	signal transduction involved in mitotic DNA damage checkpoint	0.00198
BP	GO:1902403	signal transduction involved in mitotic DNA integrity checkpoint	0.00198
BP	GO:0045454	cell redox homeostasis	0.0021
BP	GO:0061045	negative regulation of wound healing	0.0021
BP	GO:0051169	nuclear transport	0.00212
BP	GO:0060485	mesenchyme development	0.00215
BP	GO:0071453	cellular response to oxygen levels	0.00216
BP	GO:0090342	regulation of cell aging	0.00218
BP	GO:0003205	cardiac chamber development	0.00218
BP	GO:1902749	regulation of cell cycle G2/M phase transition	0.0022
BP	GO:0010165	response to X-ray	0.00222
BP	GO:0090670	RNA localization to Cajal body	0.00225
BP	GO:0090671	telomerase RNA localization to Cajal body	0.00225
BP	GO:0090672	telomerase RNA localization	0.00225
BP	GO:0090685	RNA localization to nucleus	0.00225
BP	GO:0031018	endocrine pancreas development	0.00225
BP	GO:0033673	negative regulation of kinase activity	0.00226
BP	GO:0043254	regulation of protein complex assembly	0.00227
BP	GO:0006278	RNA-dependent DNA biosynthetic process	0.00228
BP	GO:0030902	hindbrain development	0.00233
BP	GO:0042326	negative regulation of phosphorylation	0.00233
BP	GO:0071216	cellular response to biotic stimulus	0.00235
BP	GO:2000060	positive regulation of ubiquitin-dependent protein catabolic process	0.00236
BP	GO:0009615	response to virus	0.00236
BP	GO:0042770	signal transduction in response to DNA damage	0.00243
BP	GO:0003007	heart morphogenesis	0.00245
BP	GO:0030218	erythrocyte differentiation	0.00245
BP	GO:0006984	ER-nucleus signaling pathway	0.00253
BP	GO:0008585	female gonad development	0.00254
BP	GO:2001252	positive regulation of chromosome organization	0.00254
BP	GO:0016579	protein deubiquitination	0.00261
BP	GO:0046660	female sex differentiation	0.00262
BP	GO:0051648	vesicle localization	0.00263
BP	GO:0051091	positive regulation of DNA-binding transcription factor activity	0.00265
BP	GO:0002478	antigen processing and presentation of exogenous peptide antigen	0.00267
BP	GO:0006446	regulation of translational initiation	0.00268
BP	GO:0010389	regulation of G2/M transition of mitotic cell cycle	0.00268
BP	GO:0001655	urogenital system development	0.00272
BP	GO:0060968	regulation of gene silencing	0.00274
BP	GO:1900151	regulation of nuclear-transcribed mRNA catabolic process, deadenylation-dependent decay	0.00275
BP	GO:0002446	neutrophil mediated immunity	0.0028
BP	GO:0045646	regulation of erythrocyte differentiation	0.00282
BP	GO:0051255	spindle midzone assembly	0.00284
BP	GO:1903405	protein localization to nuclear body	0.00284
BP	GO:1903799	negative regulation of production of miRNAs involved in gene silencing by miRNA	0.00284
BP	GO:1904851	positive regulation of establishment of protein localization to telomere	0.00284
BP	GO:1904867	protein localization to Cajal body	0.00284
BP	GO:0015931	nucleobase-containing compound transport	0.00289
BP	GO:0045736	negative regulation of cyclin-dependent protein serine/threonine kinase activity	0.00296
BP	GO:0051204	protein insertion into mitochondrial membrane	0.00296
BP	GO:0051443	positive regulation of ubiquitin-protein transferase activity	0.00296
BP	GO:0031398	positive regulation of protein ubiquitination	0.00297
BP	GO:0072655	establishment of protein localization to mitochondrion	0.00306
BP	GO:0017038	protein import	0.00308
BP	GO:0032204	regulation of telomere maintenance	0.00313
BP	GO:0032436	positive regulation of proteasomal ubiquitin-dependent protein catabolic process	0.00313
BP	GO:0009266	response to temperature stimulus	0.00314
BP	GO:0036498	IRE1-mediated unfolded protein response	0.00316
CC	GO:0005759	mitochondrial matrix	8.32e-12
CC	GO:0005840	ribosome	4.14e-10
CC	GO:0044391	ribosomal subunit	1.57e-09
CC	GO:0030684	preribosome	2.63e-07
CC	GO:0009295	nucleoid	3.21e-07
CC	GO:0042645	mitochondrial nucleoid	3.21e-07
CC	GO:0015934	large ribosomal subunit	2.34e-06
CC	GO:0005635	nuclear envelope	2.35e-06
CC	GO:0044445	cytosolic part	3.5e-06
CC	GO:0022626	cytosolic ribosome	4.59e-06
CC	GO:0034399	nuclear periphery	6.35e-06
CC	GO:0005743	mitochondrial inner membrane	9.37e-06
CC	GO:0022625	cytosolic large ribosomal subunit	1.27e-05
CC	GO:0016363	nuclear matrix	1.68e-05
CC	GO:0005925	focal adhesion	2.29e-05
CC	GO:0005924	cell-substrate adherens junction	2.61e-05
CC	GO:0030055	cell-substrate junction	3.11e-05
CC	GO:0030688	preribosome, small subunit precursor	3.28e-05
CC	GO:0008287	protein serine/threonine phosphatase complex	4.04e-05
CC	GO:1903293	phosphatase complex	4.04e-05
CC	GO:0042470	melanosome	5.93e-05
CC	GO:0048770	pigment granule	5.93e-05
CC	GO:0061695	transferase complex, transferring phosphorus-containing groups	7.49e-05
CC	GO:0016282	eukaryotic 43S preinitiation complex	9.43e-05
CC	GO:0035770	ribonucleoprotein granule	9.67e-05
CC	GO:0032433	filopodium tip	0.000127
CC	GO:0070993	translation preinitiation complex	0.000127
CC	GO:0031965	nuclear membrane	0.000165
CC	GO:0000307	cyclin-dependent protein kinase holoenzyme complex	0.000188
CC	GO:0005832	chaperonin-containing T-complex	0.000198
CC	GO:0000313	organellar ribosome	0.000213
CC	GO:0005761	mitochondrial ribosome	0.000213
CC	GO:0015935	small ribosomal subunit	0.000232
CC	GO:1902554	serine/threonine protein kinase complex	0.000234
CC	GO:1902911	protein kinase complex	0.000332
CC	GO:0101002	ficolin-1-rich granule	0.000344
CC	GO:0036464	cytoplasmic ribonucleoprotein granule	0.000493
CC	GO:0008180	COP9 signalosome	0.000544
CC	GO:0005819	spindle	0.000557
CC	GO:0032040	small-subunit processome	0.000734
CC	GO:0033290	eukaryotic 48S preinitiation complex	0.000746
CC	GO:0005852	eukaryotic translation initiation factor 3 complex	0.000972
CC	GO:0090575	RNA polymerase II transcription factor complex	0.000976
CC	GO:0000922	spindle pole	0.00103
CC	GO:0005844	polysome	0.00113
CC	GO:0000314	organellar small ribosomal subunit	0.00115
CC	GO:0005763	mitochondrial small ribosomal subunit	0.00115
CC	GO:0090543	Flemming body	0.00115
CC	GO:0098687	chromosomal region	0.00142
CC	GO:0030139	endocytic vesicle	0.00147
CC	GO:0000790	nuclear chromatin	0.00163
CC	GO:0045335	phagocytic vesicle	0.00165
CC	GO:0000159	protein phosphatase type 2A complex	0.00193
CC	GO:0044798	nuclear transcription factor complex	0.00231
CC	GO:0030132	clathrin coat of coated pit	0.00236
CC	GO:0010494	cytoplasmic stress granule	0.00298
CC	GO:0000932	P-body	0.00305
CC	GO:1904813	ficolin-1-rich granule lumen	0.00335
CC	GO:0034663	endoplasmic reticulum chaperone complex	0.00338
CC	GO:0101031	chaperone complex	0.0034
CC	GO:0005770	late endosome	0.00348
CC	GO:0030877	beta-catenin destruction complex	0.00442
CC	GO:0060205	cytoplasmic vesicle lumen	0.00492
CC	GO:0031983	vesicle lumen	0.00508
CC	GO:0005871	kinesin complex	0.00509
CC	GO:0005667	transcription factor complex	0.00526
CC	GO:0005874	microtubule	0.00533
MF	GO:0008135	translation factor activity, RNA binding	6.62e-08
MF	GO:0004812	aminoacyl-tRNA ligase activity	4.52e-07
MF	GO:0016875	ligase activity, forming carbon-oxygen bonds	4.52e-07
MF	GO:0051082	unfolded protein binding	8.95e-07
MF	GO:0003735	structural constituent of ribosome	2e-06
MF	GO:0043021	ribonucleoprotein complex binding	5.11e-06
MF	GO:0031625	ubiquitin protein ligase binding	6.7e-06
MF	GO:0030515	snoRNA binding	1.23e-05
MF	GO:0044389	ubiquitin-like protein ligase binding	1.89e-05
MF	GO:0003743	translation initiation factor activity	2.89e-05
MF	GO:0140142	nucleocytoplasmic carrier activity	4.3e-05
MF	GO:0043022	ribosome binding	7.21e-05
MF	GO:0140098	catalytic activity, acting on RNA	0.000117
MF	GO:0019843	rRNA binding	0.00016
MF	GO:0042826	histone deacetylase binding	0.000215
MF	GO:0046332	SMAD binding	0.000218
MF	GO:0016874	ligase activity	0.000221
MF	GO:0016887	ATPase activity	0.000261
MF	GO:0070411	I-SMAD binding	0.00028
MF	GO:0140104	molecular carrier activity	0.000286
MF	GO:0061608	nuclear import signal receptor activity	0.000334
MF	GO:0045296	cadherin binding	0.000404
MF	GO:0140101	catalytic activity, acting on a tRNA	0.000516
MF	GO:0050839	cell adhesion molecule binding	0.000678
MF	GO:0042623	ATPase activity, coupled	0.0008
