# Supplementary material for: Prioritizing key synergistic circulating microRNAs for the early diagnosis of biliary tract cancer
Source: Front Oncol. 2022 Oct 6;12:968412. doi: 10.3389/fonc.2022.968412 (PMC9582275; doi:10.3389/fonc.2022.968412)
Supplement: Supplementary file 8 [file Table_8.xls]

## Sheet: Table S8
Supplementary Table 8. comparison with individual feature selection methods and classifier
comparative method	synergistical _roc_in internal select set	synergistical _roc_in internal test set	synergistical _roc_in independent test set	miRNA_num
SAM	0.8267	0.7976	0.9264	4
SAM	0.8342	0.8452	0.8022	4
SAM	0.8483	0.8571	0.9234	4
SAM	0.8592	0.6786	0.8922	4
SAM	0.8675	0.9405	0.6318	4
SAM	0.8692	0.6786	0.9046	4
SAM	0.8708	0.9762	0.7404	4
SAM	0.8725	0.8452	0.8222	4
SAM	0.8775	0.7976	0.8543	4
SAM	0.9	0.869	0.8562	4
SAM	0.9017	0.9524	0.7472	4
SAM	0.9025	0.7143	0.8283	4
SAM	0.905	0.9167	0.9224	4
SAM	0.9067	0.9167	0.8258	4
SAM	0.9083	0.881	0.9244	4
SAM	0.9108	0.8095	0.7753	4
SAM	0.9133	0.7857	0.8562	4
SAM	0.9167	0.7619	0.879	4
t-test	0.8125	0.8571	0.8515	4
t-test	0.8342	0.8452	0.8022	4
t-test	0.835	0.8571	0.9566	4
t-test	0.8375	0.8333	0.9124	4
t-test	0.8458	0.7262	0.7714	4
t-test	0.8667	0.9881	0.8712	4
t-test	0.8675	0.9405	0.6318	4
t-test	0.875	0.6786	0.7985	4
t-test	0.875	0.8095	0.855	4
t-test	0.8825	0.9167	0.8264	4
t-test	0.8925	0.8214	0.8556	4
t-test	0.9083	0.881	0.9244	4
Fisher Classifier	1	0.975	0.5	4
Fisher Classifier	1	0.96875	0.5	4
Fisher Classifier	1	0.9625	0.506711	4
Fisher Classifier	1	0.9625	0.5	4
Fisher Classifier	1	0.95	0.515306	4
Fisher Classifier	1	0.95	0.5	4
Fisher Classifier	1	0.925	0.505102	4
Fisher Classifier	1	0.875	0.5	4
Fisher Classifier	1	0.85625	0.5	4
Fisher Classifier	1	0.85	0.6633	4
Fisher Classifier	1	0.85	0.5	4
Fisher Classifier	1	0.8375	0.5	4
Fisher Classifier	1	0.8125	0.5	4
Fisher Classifier	1	0.8	0.771504	4
Fisher Classifier	1	0.8	0.501746	4
Fisher Classifier	1	0.8	0.5	4
Fisher Classifier	1	0.8	0.498443	4
Fisher Classifier	1	0.8	0.494898	4
Fisher Classifier	1	0.8	0.390858	4
Fisher Classifier	1	0.7625	0.501746	4
Fisher Classifier	1	0.75	0.604234	4
Fisher Classifier	1	0.75	0.525647	4
Fisher Classifier	1	0.75	0.523901	4
Fisher Classifier	1	0.75	0.510615	4
Fisher Classifier	1	0.75	0.5	4
Fisher Classifier	1	0.7375	0.5	4
Fisher Classifier	1	0.73125	0.5	4
Fisher Classifier	1	0.7125	0.575092	4
Fisher Classifier	1	0.7125	0.538111	4
Fisher Classifier	1	0.7125	0.5	4
Fisher Classifier	1	0.7	0.5	4
Fisher Classifier	1	0.6375	0.5	4
Fisher Classifier	1	0.6125	0.5	4
Fisher Classifier	1	0.59375	0.5	4
Fisher Classifier	1	0.575	0.489659	4
Fisher Classifier	1	0.5	0.5	4
Fisher Classifier	1	0.5	0.494898	4
Fisher Classifier	1	0.5	0.484694	4
Fisher Classifier	0.97619	0.8875	0.5	4
Fisher Classifier	0.97619	0.8625	0.5	4
Fisher Classifier	0.97619	0.8375	0.5	4
Fisher Classifier	0.97619	0.7875	0.5	4
Fisher Classifier	0.97619	0.75	0.494898	4
Fisher Classifier	0.97619	0.7125	0.523901	4
Fisher Classifier	0.97619	0.6875	0.5	4
Fisher Classifier	0.97619	0.675	0.5	4
Fisher Classifier	0.97619	0.6125	0.5	4
Fisher Classifier	0.975	0.9875	0.602726	4
Fisher Classifier	0.975	0.9875	0.529003	4
Fisher Classifier	0.975	0.9875	0.5	4
Fisher Classifier	0.975	0.975	0.668778	4
Fisher Classifier	0.975	0.975	0.5	4
Fisher Classifier	0.975	0.96875	0.535851	4
Fisher Classifier	0.975	0.96875	0.5	4
Fisher Classifier	0.975	0.9625	0.506848	4
Fisher Classifier	0.975	0.9625	0.5	4
Fisher Classifier	0.975	0.95625	0.5	4
Fisher Classifier	0.975	0.95	0.5	4
Fisher Classifier	0.975	0.85	0.532969	4
Fisher Classifier	0.975	0.85	0.525647	4
Fisher Classifier	0.975	0.85	0.505102	4
Fisher Classifier	0.975	0.85	0.5	4
Fisher Classifier	0.975	0.8	0.506848	4
Fisher Classifier	0.975	0.8	0.5	4
Fisher Classifier	0.975	0.8	0.495959	4
Fisher Classifier	0.975	0.75	0.658061	4
Fisher Classifier	0.975	0.75	0.510204	4
Fisher Classifier	0.975	0.75	0.5	4
Fisher Classifier	0.975	0.7125	0.5	4
Fisher Classifier	0.952381	0.825	0.5	4
Fisher Classifier	0.95	0.975	0.5	4
Fisher Classifier	0.95	0.96875	0.5	4
Fisher Classifier	0.95	0.95	0.5	4
Fisher Classifier	0.95	0.9	0.5	4
Fisher Classifier	0.95	0.75	0.579236	4
Fisher Classifier	0.875	0.975	0.5	4
Fisher Classifier	0.875	0.9625	0.5	4
Fisher Classifier	0.875	0.95	0.5	4
Fisher Classifier	0.875	0.9	0.5	4
Fisher Classifier	0.875	0.9	0.493152	4
Fisher Classifier	0.875	0.85	0.5	4
Fisher Classifier	0.875	0.8	0.5	4
Fisher Classifier	0.875	0.75	0.698886	4
Fisher Classifier	0.875	0.75	0.5	4
Fisher Classifier	0.875	0.7125	0.5	4
Fisher Classifier	0.875	0.5	0.503356	4
Fisher Classifier	0.875	0.5	0.5	4
Fisher Classifier	0.85	0.99375	0.5	4
Fisher Classifier	0.85	0.975	0.646624	4
Fisher Classifier	0.85	0.975	0.5	4
Fisher Classifier	0.85	0.96875	0.5	4
Fisher Classifier	0.85	0.9625	0.636351	4
Fisher Classifier	0.85	0.9625	0.501746	4
Fisher Classifier	0.85	0.9625	0.5	4
Fisher Classifier	0.85	0.95625	0.5	4
Fisher Classifier	0.85	0.95	0.638645	4
Fisher Classifier	0.85	0.95	0.5	4
Fisher Classifier	0.85	0.9	0.5	4
Fisher Classifier	0.85	0.85	0.514621	4
Fisher Classifier	0.85	0.85	0.505102	4
Fisher Classifier	0.85	0.85	0.5	4
Fisher Classifier	0.85	0.85	0.496644	4
Fisher Classifier	0.85	0.8	0.505102	4
Fisher Classifier	0.85	0.8	0.503356	4
Fisher Classifier	0.85	0.8	0.5	4
Fisher Classifier	0.85	0.8	0.499726	4
Fisher Classifier	0.85	0.8	0.494898	4
Fisher Classifier	0.85	0.75	0.735927	4
Fisher Classifier	0.85	0.75	0.5	4
Fisher Classifier	0.85	0.75	0.45391	4
Fisher Classifier	0.85	0.7125	0.573586	4
Fisher Classifier	0.85	0.7125	0.510551	4
Fisher Classifier	0.85	0.7125	0.5	4
Fisher Classifier	0.85	0.5	0.5	4
Fisher Classifier	0.833333	0.95	0.508321	4
Fisher Classifier	0.833333	0.91875	0.76106	4
Fisher Classifier	0.833333	0.9125	0.494898	4
Fisher Classifier	0.833333	0.85	0.5	4
Fisher Classifier	0.833333	0.7875	0.5	4
Fisher Classifier	0.833333	0.775	0.523901	4
Fisher Classifier	0.833333	0.75	0.538967	4
Fisher Classifier	0.833333	0.7375	0.5	4
Fisher Classifier	0.833333	0.725	0.448706	4
Fisher Classifier	0.833333	0.6875	0.505102	4
Fisher Classifier	0.833333	0.6625	0.515306	4
Fisher Classifier	0.833333	0.6625	0.5	4
Fisher Classifier	0.833333	0.65	0.5	4
Fisher Classifier	0.833333	0.6375	0.5	4
Fisher Classifier	0.833333	0.61875	0.5	4
Fisher Classifier	0.833333	0.525	0.5	4
Fisher Classifier	0.833333	0.34375	0.5	4
Fisher Classifier	0.825	0.95	0.535714	4
Fisher Classifier	0.825	0.85	0.573964	4
Fisher Classifier	0.825	0.5	0.5	4
Fisher Classifier	0.809524	0.94375	0.5	4
Fisher Classifier	0.809524	0.925	0.515306	4
Fisher Classifier	0.809524	0.875	0.452335	4
Fisher Classifier	0.809524	0.8625	0.5	4
Fisher Classifier	0.809524	0.75	0.5	4
Fisher Classifier	0.809524	0.73125	0.5	4
Fisher Classifier	0.809524	0.71875	0.5	4
Fisher Classifier	0.809524	0.6625	0.513697	4
Fisher Classifier	0.809524	0.6625	0.505102	4
Fisher Classifier	0.809524	0.6625	0.398473	4
Fisher Classifier	0.809524	0.65	0.5	4
Fisher Classifier	0.809524	0.64375	0.510204	4
Fisher Classifier	0.8	0.95625	0.5	4
Fisher Classifier	0.785714	0.925	0.506848	4
Fisher Classifier	0.785714	0.925	0.5	4
Fisher Classifier	0.785714	0.86875	0.626079	4
Fisher Classifier	0.785714	0.6625	0.5	4
Fisher Classifier	0.75	0.98125	0.5	4
Fisher Classifier	0.75	0.9625	0.523901	4
Fisher Classifier	0.75	0.9625	0.517052	4
Fisher Classifier	0.75	0.9625	0.5	4
Fisher Classifier	0.75	0.95	0.56119	4
Fisher Classifier	0.75	0.95	0.539923	4
Fisher Classifier	0.75	0.95	0.486303	4
Fisher Classifier	0.75	0.85	0.507438	4
Fisher Classifier	0.75	0.85	0.5	4
Fisher Classifier	0.75	0.85	0.498117	4
Fisher Classifier	0.75	0.8	0.5	4
Fisher Classifier	0.75	0.75	0.5	4
Fisher Classifier	0.75	0.7125	0.5	4
Fisher Classifier	0.725	0.9875	0.5	4
Fisher Classifier	0.725	0.98125	0.510309	4
Fisher Classifier	0.725	0.975	0.505102	4
Fisher Classifier	0.725	0.975	0.5	4
Fisher Classifier	0.725	0.96875	0.5	4
Fisher Classifier	0.725	0.9625	0.662204	4
Fisher Classifier	0.725	0.9625	0.595466	4
Fisher Classifier	0.725	0.9625	0.520545	4
Fisher Classifier	0.725	0.9625	0.505102	4
Fisher Classifier	0.725	0.9625	0.5	4
Fisher Classifier	0.725	0.95	0.592076	4
Fisher Classifier	0.725	0.95	0.5	4
Fisher Classifier	0.725	0.95	0.447233	4
Fisher Classifier	0.725	0.9	0.690796	4
Fisher Classifier	0.725	0.9	0.648447	4
Fisher Classifier	0.725	0.85	0.714971	4
Fisher Classifier	0.725	0.85	0.547939	4
Fisher Classifier	0.725	0.85	0.524216	4
Fisher Classifier	0.725	0.85	0.520861	4
Fisher Classifier	0.725	0.85	0.520545	4
Fisher Classifier	0.725	0.85	0.510204	4
Fisher Classifier	0.725	0.85	0.506848	4
Fisher Classifier	0.725	0.85	0.5	4
Fisher Classifier	0.725	0.8	0.55465	4
Fisher Classifier	0.725	0.8	0.515306	4
Fisher Classifier	0.725	0.8	0.5	4
Fisher Classifier	0.725	0.75	0.5	4
Fisher Classifier	0.725	0.7125	0.557629	4
Fisher Classifier	0.725	0.7125	0.5	4
Fisher Classifier	0.7	0.975	0.605533	4
Fisher Classifier	0.7	0.975	0.5	4
Fisher Classifier	0.7	0.9625	0.61269	4
Fisher Classifier	0.7	0.9625	0.5	4
Fisher Classifier	0.7	0.95	0.672408	4
Fisher Classifier	0.7	0.85	0.5	4
Fisher Classifier	0.7	0.8	0.5	4
Fisher Classifier	0.666667	0.7375	0.5	4
Fisher Classifier	0.666667	0.73125	0.5	4
Fisher Classifier	0.666667	0.6375	0.853283	4
Fisher Classifier	0.642857	0.9625	0.5	4
Fisher Classifier	0.642857	0.9	0.624469	4
Fisher Classifier	0.642857	0.85	0.553554	4
Fisher Classifier	0.642857	0.8375	0.525784	4
Fisher Classifier	0.642857	0.8	0.424805	4
Fisher Classifier	0.642857	0.7625	0.5	4
Fisher Classifier	0.642857	0.7125	0.779825	4
Fisher Classifier	0.642857	0.7125	0.510204	4
Fisher Classifier	0.625	0.98125	0.583756	4
Fisher Classifier	0.625	0.975	0.505239	4
Fisher Classifier	0.625	0.975	0.5	4
Fisher Classifier	0.625	0.9625	0.486166	4
Fisher Classifier	0.625	0.95	0.503356	4
Fisher Classifier	0.625	0.85	0.523901	4
Fisher Classifier	0.625	0.85	0.507739	4
Fisher Classifier	0.625	0.85	0.5	4
Fisher Classifier	0.625	0.8	0.503356	4
Fisher Classifier	0.625	0.75	0.5	4
Fisher Classifier	0.619048	0.75	0.510204	4
Fisher Classifier	0.619048	0.7125	0.5	4
Fisher Classifier	0.619048	0.675	0.718189	4
Fisher Classifier	0.6	0.99375	0.5	4
Fisher Classifier	0.6	0.9875	0.537598	4
Fisher Classifier	0.6	0.9875	0.534242	4
Fisher Classifier	0.6	0.975	0.551157	4
Fisher Classifier	0.6	0.975	0.515443	4
Fisher Classifier	0.6	0.9625	0.5	4
Fisher Classifier	0.6	0.95	0.655218	4
Fisher Classifier	0.6	0.95	0.564957	4
Fisher Classifier	0.6	0.95	0.523901	4
Fisher Classifier	0.6	0.9	0.515443	4
Fisher Classifier	0.6	0.9	0.5	4
Fisher Classifier	0.6	0.85	0.789104	4
Fisher Classifier	0.6	0.85	0.786536	4
Fisher Classifier	0.6	0.85	0.725757	4
Fisher Classifier	0.6	0.85	0.652137	4
Fisher Classifier	0.6	0.85	0.546329	4
Fisher Classifier	0.6	0.85	0.54109	4
Fisher Classifier	0.6	0.85	0.510341	4
Fisher Classifier	0.6	0.85	0.435933	4
Fisher Classifier	0.6	0.85	0.41532	4
Fisher Classifier	0.6	0.8	0.75969	4
Fisher Classifier	0.6	0.8	0.5666	4
Fisher Classifier	0.6	0.8	0.556533	4
Fisher Classifier	0.6	0.8	0.520545	4
Fisher Classifier	0.6	0.8	0.5	4
Fisher Classifier	0.575	0.975	0.613752	4
Fisher Classifier	0.575	0.9625	0.636283	4
Fisher Classifier	0.575	0.95	0.747877	4
Fisher Classifier	0.575	0.95	0.523901	4
Fisher Classifier	0.575	0.95	0.5	4
Fisher Classifier	0.575	0.85	0.746816	4
Fisher Classifier	0.575	0.85	0.658437	4
Fisher Classifier	0.575	0.85	0.629571	4
Fisher Classifier	0.575	0.85	0.563382	4
Fisher Classifier	0.575	0.85	0.563108	4
Fisher Classifier	0.575	0.85	0.506848	4
Fisher Classifier	0.575	0.85	0.5	4
Fisher Classifier	0.575	0.85	0.472606	4
Fisher Classifier	0.575	0.8	0.525647	4
Fisher Classifier	0.575	0.8	0.5	4
Fisher Classifier	0.5	0.9875	0.5	4
Fisher Classifier	0.5	0.98125	0.5	4
Fisher Classifier	0.5	0.975	0.5	4
Fisher Classifier	0.5	0.9625	0.856355	4
Fisher Classifier	0.5	0.9625	0.525099	4
Fisher Classifier	0.5	0.9625	0.5	4
Fisher Classifier	0.5	0.95	0.5	4
Fisher Classifier	0.5	0.95	0.30263	4
Fisher Classifier	0.5	0.9	0.620668	4
Fisher Classifier	0.5	0.9	0.520134	4
Fisher Classifier	0.5	0.9	0.5	4
Fisher Classifier	0.5	0.9	0.457437	4
Fisher Classifier	0.5	0.875	0.845227	4
Fisher Classifier	0.5	0.875	0.513697	4
Fisher Classifier	0.5	0.85	0.866422	4
Fisher Classifier	0.5	0.85	0.769655	4
Fisher Classifier	0.5	0.85	0.516094	4
Fisher Classifier	0.5	0.85	0.506711	4
Fisher Classifier	0.5	0.85	0.5	4
Fisher Classifier	0.5	0.85	0.494898	4
Fisher Classifier	0.5	0.8	0.606972	4
Fisher Classifier	0.5	0.74375	0.479592	4
Fisher Classifier	0.5	0.7375	0.5	4
Fisher Classifier	0.5	0.725	0.5	4
Fisher Classifier	0.5	0.7125	0.5	4
Fisher Classifier	0.5	0.6875	0.5	4
Fisher Classifier	0.5	0.6375	0.573278	4
Fisher Classifier	0.47619	0.9625	0.5427	4
Fisher Classifier	0.47619	0.95	0.687235	4
Fisher Classifier	0.47619	0.94375	0.571634	4
Fisher Classifier	0.47619	0.9375	0.605636	4
Fisher Classifier	0.47619	0.9375	0.5	4
Fisher Classifier	0.47619	0.8875	0.525784	4
Fisher Classifier	0.47619	0.8875	0.518114	4
Fisher Classifier	0.47619	0.825	0.672134	4
Fisher Classifier	0.47619	0.75625	0.510204	4
Fisher Classifier	0.47619	0.725	0.5	4
Fisher Classifier	0.47619	0.68125	0.5	4
Fisher Classifier	0.475	0.9875	0.505102	4
Fisher Classifier	0.475	0.98125	0.793795	4
Fisher Classifier	0.475	0.98125	0.578517	4
Fisher Classifier	0.475	0.98125	0.544446	4
Fisher Classifier	0.475	0.975	0.787358	4
Fisher Classifier	0.475	0.975	0.657033	4
Fisher Classifier	0.475	0.96875	0.530749	4
Fisher Classifier	0.475	0.96875	0.419429	4
Fisher Classifier	0.475	0.9625	0.690042	4
Fisher Classifier	0.475	0.9625	0.520545	4
Fisher Classifier	0.475	0.9625	0.510341	4
Fisher Classifier	0.475	0.9625	0.5	4
Fisher Classifier	0.475	0.95	0.717847	4
Fisher Classifier	0.475	0.95	0.52349	4
Fisher Classifier	0.475	0.9	0.539652	4
Fisher Classifier	0.475	0.9	0.522428	4
Fisher Classifier	0.475	0.85	0.84574	4
Fisher Classifier	0.475	0.85	0.816958	4
Fisher Classifier	0.475	0.85	0.777428	4
Fisher Classifier	0.475	0.85	0.749247	4
Fisher Classifier	0.475	0.85	0.746952	4
Fisher Classifier	0.475	0.85	0.692337	4
Fisher Classifier	0.475	0.85	0.670867	4
Fisher Classifier	0.475	0.85	0.634673	4
Fisher Classifier	0.475	0.85	0.617176	4
Fisher Classifier	0.475	0.85	0.599233	4
Fisher Classifier	0.475	0.85	0.593686	4
Fisher Classifier	0.475	0.85	0.586495	4
Fisher Classifier	0.475	0.85	0.568723	4
Fisher Classifier	0.475	0.85	0.520545	4
Fisher Classifier	0.475	0.8	0.849781	4
Fisher Classifier	0.475	0.8	0.800918	4
Fisher Classifier	0.475	0.8	0.714834	4
Fisher Classifier	0.475	0.8	0.629195	4
Fisher Classifier	0.475	0.8	0.609163	4
Fisher Classifier	0.475	0.8	0.535988	4
Fisher Classifier	0.475	0.8	0.5	4
Fisher Classifier	0.475	0.8	0.464662	4
Fisher Classifier	0.475	0.7125	0.5	4
Fisher Classifier	0.452381	0.8	0.566737	4
Fisher Classifier	0.45	0.975	0.817559	4
Fisher Classifier	0.45	0.975	0.5	4
Fisher Classifier	0.45	0.9	0.802527	4
Fisher Classifier	0.45	0.85	0.757294	4
Fisher Classifier	0.45	0.85	0.682201	4
Fisher Classifier	0.45	0.85	0.632927	4
Fisher Classifier	0.45	0.85	0.510204	4
Fisher Classifier	0.45	0.85	0.5	4
Fisher Classifier	0.45	0.85	0.44898	4
Fisher Classifier	0.45	0.8	0.558896	4
Fisher Classifier	0.45	0.8	0.514895	4
Fisher Classifier	0.45	0.8	0.496644	4
decision tree	0.7358	0.6667	0.5999	4
decision tree	0.7792	0.9524	0.8515	4
decision tree	0.7942	0.9762	0.9797	4
decision tree	0.8033	0.7381	0.762	4
decision tree	0.8142	0.9048	0.758	4
decision tree	0.815	0.7857	0.8527	4
decision tree	0.815	0.869	0.794	4
decision tree	0.8175	0.881	0.8536	4
decision tree	0.8225	0.7738	0.8218	4
decision tree	0.8225	0.8452	0.8502	4
decision tree	0.8275	0.8333	0.9032	4
decision tree	0.8275	0.8452	0.9044	4
decision tree	0.8283	0.8452	0.9032	4
decision tree	0.8292	0.7262	0.8371	4
decision tree	0.8292	0.9167	0.8375	4
decision tree	0.83	0.881	0.8735	4
decision tree	0.8367	0.6786	0.8516	4
decision tree	0.8375	0.7619	0.8522	4
decision tree	0.8383	1	0.7359	4
decision tree	0.8392	1	0.7424	4
decision tree	0.8425	0.9405	0.7372	4
decision tree	0.845	0.9048	0.8425	4
decision tree	0.8458	0.8452	0.5132	4
decision tree	0.8467	0.9286	0.7411	4
decision tree	0.8475	0.6429	0.7815	4
decision tree	0.8517	0.9643	0.8854	4
decision tree	0.8542	0.8095	0.92	4
decision tree	0.8558	0.7262	0.9004	4
decision tree	0.8558	0.869	0.7526	4
decision tree	0.8583	0.9643	0.9054	4
decision tree	0.8592	0.881	0.7416	4
decision tree	0.8592	0.9524	0.7294	4
decision tree	0.86	0.8095	0.719	4
decision tree	0.8617	0.7619	0.9328	4
decision tree	0.8642	0.8571	0.8497	4
decision tree	0.8725	0.6667	0.8708	4
decision tree	0.8725	0.7619	0.9192	4
decision tree	0.8725	0.8571	0.7656	4
decision tree	0.8733	0.7381	0.8463	4
decision tree	0.8733	0.7619	0.7577	4
decision tree	0.8792	0.7738	0.8421	4
decision tree	0.88	0.7738	0.8485	4
decision tree	0.8842	0.9167	0.7691	4
decision tree	0.8867	0.8571	0.7573	4
decision tree	0.89	0.75	0.8453	4
decision tree	0.8908	0.8571	0.6101	4
decision tree	0.8933	0.7738	0.8822	4
decision tree	0.8983	0.7976	0.8453	4
decision tree	0.9183	0.9286	0.9043	4
decision tree	0.9433	0.9167	0.6095	4
KNN	1	0.97619	0.662683	4
KNN	1	0.97619	0.662409	4
KNN	1	0.97619	0.661793	4
KNN	1	0.97619	0.659704	4
KNN	1	0.97619	0.658061	4
KNN	1	0.97619	0.652616	4
KNN	1	0.97619	0.644158	4
KNN	1	0.97619	0.642104	4
KNN	1	0.97619	0.640084	4
KNN	1	0.97619	0.638919	4
KNN	1	0.97619	0.63844	4
KNN	1	0.97619	0.638063	4
KNN	1	0.97619	0.634057	4
KNN	1	0.97619	0.62964	4
KNN	1	0.97619	0.627825	4
KNN	1	0.97619	0.614267	4
KNN	1	0.97619	0.61382	4
KNN	1	0.97619	0.609197	4
KNN	1	0.97619	0.60567	4
KNN	1	0.97619	0.604027	4
KNN	1	0.97619	0.596083	4
KNN	1	0.97619	0.595905	4
KNN	1	0.97619	0.595569	4
KNN	1	0.97619	0.594028	4
KNN	1	0.97619	0.592967	4
KNN	1	0.97619	0.590809	4
KNN	1	0.97619	0.590673	4
KNN	1	0.97619	0.590536	4
KNN	1	0.97619	0.589885	4
KNN	1	0.97619	0.588447	4
KNN	1	0.97619	0.586735	4
KNN	1	0.97619	0.585468	4
KNN	1	0.97619	0.583208	4
KNN	1	0.97619	0.580503	4
KNN	1	0.97619	0.577044	4
KNN	1	0.97619	0.576805	4
KNN	1	0.97619	0.576668	4
KNN	1	0.97619	0.576531	4
KNN	1	0.97619	0.573552	4
KNN	1	0.97619	0.571086	4
KNN	1	0.97619	0.570333	4
KNN	1	0.97619	0.569819	4
KNN	1	0.97619	0.56821	4
KNN	1	0.97619	0.561224	4
KNN	1	0.97619	0.559033	4
KNN	1	0.97619	0.555301	4
KNN	1	0.97619	0.553691	4
KNN	1	0.97619	0.552767	4
KNN	1	0.97619	0.551945	4
KNN	1	0.97619	0.54811	4
KNN	1	0.97619	0.54698	4
KNN	1	0.97619	0.545987	4
KNN	1	0.97619	0.545918	4
KNN	1	0.97619	0.545576	4
KNN	1	0.97619	0.538522	4
KNN	1	0.97619	0.536913	4
KNN	1	0.97619	0.530612	4
KNN	1	0.97619	0.5289	4
KNN	1	0.97619	0.52551	4
KNN	1	0.97619	0.525047	4
KNN	1	0.97619	0.524312	4
KNN	1	0.97619	0.52349	4
KNN	1	0.97619	0.520408	4
KNN	1	0.97619	0.520134	4
KNN	1	0.97619	0.518923	4
KNN	1	0.97619	0.518388	4
KNN	1	0.97619	0.516779	4
KNN	1	0.97619	0.515306	4
KNN	1	0.97619	0.515032	4
KNN	1	0.97619	0.513423	4
KNN	1	0.97619	0.510581	4
KNN	1	0.97619	0.510309	4
KNN	1	0.97619	0.510204	4
KNN	1	0.97619	0.510067	4
KNN	1	0.97619	0.508184	4
KNN	1	0.97619	0.506711	4
KNN	1	0.97619	0.505102	4
KNN	1	0.97619	0.504828	4
KNN	1	0.97619	0.504691	4
KNN	1	0.97619	0.503219	4
KNN	1	0.97619	0.502808	4
KNN	1	0.97619	0.501472	4
KNN	1	0.97619	0.501335	4
KNN	1	0.97619	0.5	4
KNN	1	0.97619	0.499863	4
KNN	1	0.97619	0.496644	4
KNN	1	0.97619	0.49637	4
KNN	1	0.97619	0.494898	4
KNN	1	0.97619	0.493046	4
KNN	1	0.97619	0.493015	4
KNN	1	0.97619	0.492706	4
KNN	1	0.97619	0.492193	4
KNN	1	0.97619	0.491405	4
KNN	1	0.97619	0.491268	4
KNN	1	0.97619	0.490583	4
KNN	1	0.97619	0.490207	4
KNN	1	0.97619	0.48959	4
KNN	1	0.97619	0.485892	4
KNN	1	0.97619	0.484625	4
KNN	1	0.97619	0.48353	4
KNN	1	0.97619	0.482537	4
KNN	1	0.97619	0.4824	4
KNN	1	0.97619	0.477202	4
KNN	1	0.97619	0.472983	4
KNN	1	0.97619	0.471716	4
KNN	1	0.97619	0.4711	4
KNN	1	0.97619	0.467504	4
KNN	1	0.97619	0.459834	4
KNN	1	0.97619	0.453876	4
KNN	1	0.97619	0.453808	4
KNN	1	0.97619	0.453671	4
KNN	1	0.97619	0.452198	4
KNN	1	0.97619	0.450315	4
KNN	1	0.97619	0.445727	4
KNN	1	0.97619	0.445076	4
KNN	1	0.97619	0.443809	4
KNN	1	0.97619	0.438975	4
KNN	1	0.97619	0.428161	4
KNN	1	0.97619	0.427339	4
KNN	1	0.97619	0.420285	4
KNN	1	0.97619	0.411896	4
KNN	1	0.97619	0.405664	4
KNN	1	0.97619	0.399637	4
KNN	1	0.97619	0.385461	4
KNN	1	0.97619	0.378613	4
KNN	1	0.97619	0.36519	4
KNN	1	0.97619	0.365053	4
KNN	1	0.97619	0.361766	4
KNN	1	0.97619	0.347452	4
KNN	1	0.97619	0.344461	4
KNN	1	0.97619	0.342761	4
KNN	1	0.97619	0.342109	4
KNN	1	0.97619	0.341152	4
KNN	1	0.875	0.927784	4
KNN	1	0.875	0.882139	4
KNN	1	0.875	0.865498	4
KNN	1	0.875	0.830116	4
KNN	1	0.875	0.82362	4
KNN	1	0.875	0.807629	4
KNN	1	0.875	0.790303	4
KNN	1	0.875	0.764686	4
KNN	1	0.875	0.750993	4
KNN	1	0.875	0.732605	4
KNN	1	0.875	0.731133	4
KNN	1	0.875	0.725894	4
KNN	1	0.875	0.712813	4
KNN	1	0.875	0.710752	4
KNN	1	0.875	0.706102	4
KNN	1	0.875	0.677852	4
KNN	1	0.875	0.67549	4
KNN	1	0.875	0.668025	4
KNN	1	0.875	0.66371	4
KNN	1	0.875	0.663539	4
KNN	1	0.875	0.656554	4
KNN	1	0.875	0.650596	4
KNN	1	0.875	0.649123	4
KNN	1	0.875	0.646281	4
KNN	1	0.875	0.645905	4
KNN	1	0.875	0.644227	4
KNN	1	0.875	0.634055	4
KNN	1	0.875	0.630941	4
KNN	1	0.875	0.630051	4
KNN	1	0.875	0.615532	4
KNN	1	0.875	0.603787	4
KNN	1	0.875	0.590604	4
KNN	1	0.875	0.584817	4
KNN	1	0.875	0.584338	4
KNN	1	0.875	0.578106	4
KNN	1	0.875	0.573552	4
KNN	1	0.875	0.567114	4
KNN	1	0.875	0.567011	4
KNN	1	0.875	0.563587	4
KNN	1	0.875	0.561601	4
KNN	1	0.875	0.546055	4
KNN	1	0.875	0.545918	4
KNN	1	0.875	0.543624	4
KNN	1	0.875	0.540816	4
KNN	1	0.875	0.538522	4
KNN	1	0.875	0.535851	4
KNN	1	0.875	0.530928	4
KNN	1	0.875	0.530612	4
KNN	1	0.875	0.528455	4
KNN	1	0.875	0.52551	4
KNN	1	0.875	0.523216	4
KNN	1	0.875	0.520134	4
KNN	1	0.875	0.518114	4
KNN	1	0.875	0.516779	4
KNN	1	0.875	0.515032	4
KNN	1	0.875	0.51154	4
KNN	1	0.875	0.510309	4
KNN	1	0.875	0.508595	4
KNN	1	0.875	0.507773	4
KNN	1	0.875	0.506951	4
KNN	1	0.875	0.503356	4
KNN	1	0.875	0.501609	4
KNN	1	0.875	0.501335	4
KNN	1	0.875	0.500377	4
KNN	1	0.875	0.5	4
KNN	1	0.875	0.499863	4
KNN	1	0.875	0.482537	4
KNN	1	0.875	0.460485	4
KNN	1	0.875	0.454047	4
KNN	1	0.875	0.451924	4
KNN	1	0.875	0.438878	4
KNN	1	0.875	0.436311	4
KNN	1	0.875	0.430215	4
KNN	1	0.875	0.404123	4
KNN	1	0.875	0.380153	4
KNN	1	0.875	0.348	4
KNN	1	0.875	0.344371	4
KNN	1	0.875	0.343241	4
