# Supplementary material for: Prioritizing key synergistic circulating microRNAs for the early diagnosis of biliary tract cancer
Source: Front Oncol. 2022 Oct 6;12:968412. doi: 10.3389/fonc.2022.968412 (PMC9582275; doi:10.3389/fonc.2022.968412)
Supplement: Supplementary file 9 [file Table_9.xlsx]

## Sheet: 1.0
Name(marker)		Source(Tissue/Blood)	Experimental method	Predicted method	SNP location	Target Gene	PubMed ID	Description
microRNA的名字	Types	组织或者血液	具体的实验方法，一般是qRT-PCR	生物信息方法，没有就不用写	没有可以不写	文章中涉及到就写，不涉及不写	发表文章的PMID号	文章中介绍的功能做一简单描述
hsa-miR-15a	cholangiocarcinoma(CCA)	Tissue	qRT-PCR			PAI-2	PMID：29347950	The mRNA expression levels of these two target genesof miR-15a were checked in CCFs, SFs and CCA cell lines (KKU-213 and KKU-055). Expressions of PAI-2 and VEGFA in CCFs were higher than those in SFs
hsa-miR-30e	cholangiocarcinoma(CCA)	Tissue	qRT-PCR			snail1	PMID: 29662654	In this study, we showed that miR-30e could be transferred by CCA cell-derived EVs and inhibits EMT via directly targeting Snail, suppressing invasion and migration in CCA cells. This is the first report to show that EV-mediated miRNAs regulate EMT in CCA.
hsa-miR-329	cholangiocarcinoma(CCA)	Tissue	qRT-PCR	the differential analysis of the expression chips the data of CCA expression chips GSE45001, GSE77984, and GSE32225 obtained from the Gene Expression Omnibus database（GEO）. 基因表达综合数据库中获得的CCA表达芯片的差异		PTTG1	PMID：30582202	The miR‐329 was likely to affect the CCA development through regulation of the PTTG1‐mediated mitogen‐activated protein kinase (MAPK) signaling pathway.
hsa-miR-3p	cholangiocarcinoma(CCA)	Tissue	qRT-PCR	TCGA, StarBase and JASPAR were applied to predict the differential expression and molecular mechanismTCGA、StarBase和JASPAR预测差异表达和分子机制		MYCN	PMID：32857725	For the mechanism, transcription factor SP1-induced HOXD-AS1 upregulated oncogene MYCN through competitively binding to miR-520c-3p. Furthermore, HOXD-AS1-induced malignant phenotypes were rescued by interfering miR-520c-3p and MYCN, respectively.
hsa-miR-101-3p	cholangiocarcinoma(CCA)	Tissue	qRT-PCR			EZH2	PMID: 29642935	SPRY4-IT1 was abnormally upregulated in CCA tissues and cells, and this upregulation was correlated with tumor stage and tumor node metastasis (TNM) stage in CCA patients. SPRY4-IT1 overexpression was also an unfavorable prognostic factor for patients with CCA. Mechanistically, enhancer of zeste homolog 2 (EZH2) along with the lysine specific demethylase 1 (LSD1) or DNA methyltransferase 1 (DNMT1…
hsa-miR-204-5p	cholangiocarcinoma(CCA)	Tissue	qRT-PCR			HMGB1	PMID: 32755793	These data unraveled that lncRNA HOTAIR regulated HMGB1 to suppress cell apoptosis, autophagy and induce cell proliferation by sponging miR-204-5p in CCA
hsa-miR-5p	cholangiocarcinoma(CCA)	Tissue	qRT-PCR			USF1	PMID：31565837	The currently found results indicated ZFAS1 as one oncogenic lncRNA might function in the way of ZFAS1/miR-296-5p/USF1, and the feedback of USF1 might continuously activate onco- genic lncRNAs’transcription.In conclusion, the results presented that overexpressed ZFAS1 is associated with dismal prognosis for cholangiocarcinoma patients and this aberrant modulates proliferation and metastasis via m…
hsa-miR-150-5p	cholangiocarcinoma(CCA)	Tissue and Blood	GeneChip miRNA 3.0 Array from Affymetrix, Following hybridization, the images were digitized and analyzed using a laser scanner interfaced with Affymetrix GeneChip Command Console (AGCC)、qRT-PCR	GeneChip miRNA 3.0 Array from Affymetrix, Following hybridization, the images were digitized and analyzed using a laser scanner interfaced with Affymetrix GeneChip Command Console (AGCC),The microarray data were submitted to ArrayExpress with the accession number of E-MTAB-2642.		ELK1	PMID：27658773	Luciferase reporter assay showed that miR-150-5p bound to an oncogene Ets including gene-1(ELK1), and Western blot data confirmed that miR-150-5p suppressed ELK1 expression in CCA cell lines. overexpression of miR-150-5p inhibited proliferation, migration, and invasion capability of CCA cells(P < 0.05).
hsa-miR-144	cholangiocarcinoma(CCA)	Tissue	qRT-PCR			LIS1	PMID：25479763	Reintroduction of miR-144 in CCA cell lines not only inhibited cell growth, but also significantly reduced cell migration and invasion capacities compared with controls. Luciferase assays and western blots verified LIS1 as a direct target of miR-144, and knocking-down LIS1 has similar effect with overexpression of miR-144 in CCA cell lines. Moreover,overexpression of miR-144 expression could supp…
hsa-miR-122	cholangiocarcinoma(CCA)	Tissue	qRT-PCR				PMID： 26825606	Human CCA tissues and cells expressed lower levels of HNF6, which positively correlated with miR-122.HNF6 regulated the expression of miR-122 by stimulating its promoter. HNF6 overexpression inhibited cell prolif- eration by inducing cell cycle arrest at G1 phase through regulating miR-122, cyclin G1 and insulin-like growth factor-1 receptor. regulating miR-122, cyclin G1 and insulin-like growth …
hsa-miR-320	cholangiocarcinoma(CCA)	cholangiocarcinoma(CCA)Tissue	qRT-PCR			NRP-1	PMID：28618167	MiR-320 negatively regulated the expression of NRP-1 by binding to the 3’-UTR of NRP-1 promoter, and miR-320 mimics inhibited cell proliferation and migration, and the growth of established tumors in animals by downregulating NRP-1.
hsa-miR-1182	cholangiocarcinoma(CCA)	Tissue	qRT-PCR			NUAK1	PMID： 33750398	CCA tissues and cells were observed to have a high expression of NUAK1 and poor expression of miR-1182 and let-7a. NUAK1 was indicated as a target gene of miR-1182 and let-7a. Importantly, upregulation of either miR-1182 or let-7a induced autophagy, and inhibited cell progression and in vivo tumor growth and lung metastasis; moreover,combined treatment of miR-1182 and let-7a overexpression presen…
hsa-miR-let-7a	cholangiocarcinoma(CCA)	Tissue	qRT-PCR			NUAK1	PMID：25131257	CCA tissues and cells were observed to have a high expression of NUAK1 and poor expression of miR-1182 and let-7a. NUAK1 was indicated as a target gene of miR-1182 and let-7a. Importantly, upregulation of either miR-1182 or let-7a induced autophagy, and inhibited cell progression and in vivo tumor growth and lung metastasis; moreover,combined treatment of miR-1182 and let-7a overexpression presen…
hsa-miR-21	cholangiocarcinoma(CCA)	Tissue	qRT-PCR				PMID：19296468	MiR-21 is overexpressed in human CCAs. Furthermore, miR-21 may be oncogenic, at least in part, by inhibiting PDCD4 and TIMP3.
hsa-miR-494	cholangiocarcinoma(CCA)	Tissue	qRT-PCR			WDHDI	PMID：30314946	miR-494 overexpression suppresses EMT, tumor formation and LNM while promoting CCA cell apoptosis through inhibiting WDHD1 in CCA.
hsa-miR-194	cholangiocarcinoma(CCA)	Tissue	qRT-PCR			ECT2	PMID：31960990	miR‐194 inhibits ECT2 and blocks the activation of Rho signaling pathway, thus promoting apoptosis, inhibiting proliferation and migration of CCA stem cells, and suppressing tumor growth.
hsa-miR-186	cholangiocarcinoma(CCA)	Tissue	qRT-PCR			Twist1	PMID：31072421	miR-186 inhibited cell proliferation, migration, invasion, and epithelial–mesenchymal transition (EMT) through targeting Twist1 in human CCA.
hsa-miR-455-3p	cholangiocarcinoma(CCA)	Tissue	qRT-PCR				PMID：34539879	DMY suppresses tumor growth and EMT through regulating miR-455-3p in human cholangiocarcinoma, suggesting a potential option for CCA treatment.
hsa-miR-21	cholangiocarcinoma(CCA)	Tissue	qRT-PCR				PMID：32913463	dihydromyricetin inhibits cell proliferation, migration, invasion and promotes apoptosis in cholangiocarcinoma cells via regulating miR-21.
hsa-miR-622	cholangiocarcinoma(CCA)	Tissue	qRT-PCR			c-Myc	PMID 28961507	Decrease of miR-622 promotes the proliferation, migration and invasion of CCA cells by directly targeting c-Myc.
hsa-miR-378	cholangiocarcinoma(CCA)	Tissue	qRT-PCR				PMID：30594918	miR-378 function as an oncogene and promote CCA cells proliferation, migration, and invasion. The miR-378 could be a novel prognostic marker for CCA.
hsa-miR-27a	cholangiocarcinoma(CCA)	Tissue	qRT-PCR				PMID：32816152	miR-27a overexpression promoted CCA cell proliferation, migration, and invasion, whereas knockdown of miR-27a suppressed cell proliferation, migration, and invasion.
hsa-miR-96	cholangiocarcinoma(CCA)	Tissue	qRT-PCR			MTSS1	PMID: 32256758	The results of the present study indicated the clinical and biological importance of miR-96 as an oncogene in CCA. miR-96 may represent an independent prognostic biomarker and may promote CCA cell proliferation, migration and invasion by targeting MTSS1.
hsa-miR-34a	cholangiocarcinoma(CCA)	cell line.	qRT-PCR			EZH2	PMID：28923203	miR-34a expression is silenced epigenetically by EZH2 and DNA methylation, which promotes CCA cell growth through activation of the Notch pathway.
hsa-miR-124	cholangiocarcinoma(CCA)	Tissue	qRT-PCR			EZH2–STAT3	PMID：29530475	downregulation of miR-124 expression was associated with disease progression in human CCA and we revealed that miR-124 exerts a tumor suppressive function in CCA by inducing autophagy-related cell death via direct targeting of the EZH2–STAT3 signaling axis.
hsa-miR-192-5p	cholangiocarcinoma(CCA)	Tissue	qRT-PCR			MEK/ERK	PMID：33552829	MiR-192-5p was highly expressed in CCA tissues and cell lines. Overexpression of miR-192-5p significantly promoted CCA proliferation, and inhibited apoptosis. The MEK inhibitor, PD98059, reversed these miR-192-5p-induced effects on MEK/ERK signaling-associated protein expression, proliferation promotion, and apoptosis inhibition in TFK-1 cells.
hsa-miR-155-5p	cholangiocarcinoma(CCA)	Tissue	qRT-PCR			SOX1	PMID: 34876142	MiR-155-5p decreased the expression of SOX1 by binding to its 3′UTR, which activated the RAF/MEK/ERK signaling pathway and promoted CCA progression.
hsa-miR-25	cholangiocarcinoma(CCA)	Tissue	qRT-PCR				PMID：31555370	miR-25 functions as an oncogene and is involved in tumor progression in CCA. miR-25 may serve as a prognostic biomarker and a potential therapeutic target for CCA treatment
hsa-miR-195	extrahepatic cholangiocarcinoma(eCCA)、intrahepatic cholangiocarcinoma(iCCA)	Tissue	qRT-PCR				PMID：27474881	and most importantly, that systemic injections of miR-195-loaded, stroma-derived EVs suppressed tumor growth and prolonged survival in a rat model of CCA.
hsa-miR-9-5p	intrahepatic cholangiocarcinoma(iCCA)	Tissue	单细胞 RNA 测序 (scRNA-seq) 分析、qRT-PCR		principal compo-nent analysis and t-distributed stochastic neighbor embedding(tSNE)主成分分析和 t 分布随机邻域嵌入 (tSNE) 进行了降维和聚类		PMID: 32505533	ICC cell-derived exosomal miR-9-5p elicited high expression of IL-6 in vCAFs to promote tumor progression
hsa-miR-148a	intrahepatic cholangiocarcinoma(iCCA)	intrahepatic cholangiocarcinoma(iCCA) Tissue	qRT-PCR			GLUT1	PMID: 32054829	GLUT1 was directly regulated by miR-148a, whose downregulation was associated with the proliferation, migration, and invasion of iCCA cells.GLUT1 overexpression was associated with shorter overall and disease-free survival. Knockdown of GLUT1 reduced, while overexpression of GLUT1 promoted, the proliferation, motility, and invasiveness of iCCA cells in vitro and in vivo.
hsa-miR-885-5p	intrahepatic cholangiocarcinoma(iCCA)	Tissue	qRT-PCR			IGF2BP1、GALNT3	PMID：33052627	Down-regulation of miR‐885‐5p was correlated with vascular invasion, lymph node metastasis, unfavorable overall survival, and shorter disease‐free survival.Mechanistically, overexpression of miR‐885‐5p inhibited iCCA metastasis and proliferation by directly inhibiting GALNT3 as well as by indirectly promoting the downregulation of insulin‐like growth factor‐2 mRNA‐binding protein 1 (IGF2BP1). Fur…
hsa-miR-206	intrahepatic cholangiocarcinoma(iCCA)	Tissue	qRT-PCR				PMID：34975317	We confirmed that miR-206 is a suppressor of iCCA. Overexpressing miR-206 in CCA cells inhibited cell proliferation, migration and invasion. When cocultured with CCA cells, NFs downregulated miR-206 expression, and NFs were susceptible to transforming into CAFs. Moreover, CAFs promoted CCA cell malignant behaviors and gemcitabine resistance. Overexpressing miR-206 in CAFs or CCA cells inhibited t…
hsa-miR-214	intrahepatic cholangiocarcinoma(iCCA)	Tissue	qRT-PCR			Twist	PMID：22540680	down-regulation of miR-214 increased the transcript levels of the epithelial–mesenchymal transition-associated gene Twist, and then decreased E-cadherin levels. down-regulation of miR-214 promoted the epithelial–mesenchymal transition by directly targeting the Twist gene.
hsa-miR-204	intrahepatic cholangiocarcinoma(iCCA)	Tissue	qRT-PCR			Slug	PMID：24280681	Overexpression of miR-204 dramatically suppressed ICC cell migration and invasion, as well as the epithelial-mesenchymal transition process (EMT). Slug was identified as a direct target of miR-204, and its downregulation by miR-204 in HuH28 cells reversed EMT,
hsa-miR-376c	intrahepatic cholangiocarcinoma(iCCA)	HuCCT1 cell line.	qRT-PCR			GRB2	PMID：23922722	We revealed that epigenetic repression of miR-376c accelerated EGF-dependent cell migration through its target GRB2 in HuCCT1 cells.
hsa-miR-451a	Distal cholangiocarcinoma (dCCA)	Tissue	qRT-PCR			ATF2、ADAM10	PMID： 32710569	Activatingtranscription factor 2 (ATF2) and A disintegrin and metalloproteinase domain-containing protein 10 (ADAM10) were identified as direct miR-451a target genes. Specific ATF2 inhibition by pooled siRNAs reproduced the inhibitory impact of miR-451a on cancer cell migration.In addition, we identified miR-451a and miR-144-3p as putative tumour suppressors attenuating cell migration by inhibiti…
hsa-miR-21	liver fluke-associated cholangiocarcinoma	Tissue	qRT-PCR			PDCD4	PMID：33750398	In human CCA, miR-21 was overexpressed in tumor tissues when compared with nontumor tissues (P= 0.0034) and had a negative correlation with PDCD4 protein (P=0.026). It was also found that high expression of miR-21 was significantly correlated with shorter survival (P<0.05) and lymph node metastasis (P=0.037) of CCA patients. Transient transfection of pre-miR-21 reduced the PDCD4 level and resulte…
hsa-miR-192	liver fluke-associated cholangiocarcinoma	Tissue and Blood	qRT-PCR				PMID：26456596	Thisfinding indicates that elevated levels of miR-192 may be involved in CCA genesis and have a potential utility as a noninvasive prognostic indicator for CCA patients.
hsa-miR-192	liver fluke-associated cholangiocarcinoma	urine	qRT-PCR				PMID：26456596	Odds ratios (OR) indicated high levels of miR-192/miR-21 as risk predictors for opisthorchiasis, PDF and CCA. Levels of these miRNAs declined significantly for patients following praziquantel treatment. In conclusion, urinary miR-192/miR-21 have potential as risk indicators for opisthorchiasis and PDF-associated CCA in the endemic region.
hsa-miR-212	liver fluke-associated cholangiocarcinoma	urine	qRT-PCR				PMID: 28565816	Odds ratios (OR) indicated high levels of miR-192/miR-21 as risk predictors for opisthorchiasis, PDF and CCA. Levels of these miRNAs declined significantly for patients following praziquantel treatment. In conclusion, urinary miR-192/miR-21 have potential as risk indicators for opisthorchiasis and PDF-associated CCA in the endemic region.
hsa-miR-130a-3p	cholangiocarcinoma(CCA) Gemcitabine Resistance	tissue	qRT-PCR			PPARG	PMID：28560603	miR-130a-3p was associated with gemcitabine resistance in CCA through PPARG, and there is a possibility that pioglitazone can be used for the treatment of CCA.

## Sheet: 2.0
Name(marker)		Source(Tissue/Blood)	Experimental method	Predicted method	SNP location	Target Gene	PubMed ID	Description
microRNA的名字	Types	组织或者血液	具体的实验方法，一般是qRT-PCR	生物信息方法，没有就不用写	没有可以不写	文章中涉及到就写，不涉及不写	发表文章的PMID号	文章中介绍的功能做一简单描述
hsa-miR-34a	cholangiocarcinoma(CCA)	Tissue	qRT-PCR			Per1	PMID: 26923637	We evaluated cell proliferation, apoptosis and invasion after inhibition of miR-34a in vitro, and the potential molecular mechanisms by mRNA profiling after overexpression of Per1.
hsa-miR-29b	cholangiocarcinoma(CCA)	Tissue	qRT-PCR			MCL-1	PMID： 17404574	Thus mir-29 is an endogenous regulator of Mcl-1 protein expression, and thereby, apoptosis.
hsa-miR-26a	cholangiocarcinoma(CCA)	Tissue	qRT-PCR			KRT19	PMID: 26087181	High miR-26a in serum was correlated significantly with clinical stage, distant metastasis, differentiation status, and poor survival of CCA patients. More importantly, serum miR-26a was an independent prognostic marker for CCA. In conclusion, our results suggested that miR-26a in serum might be a potential and useful noninvasive biomarker for the early detection of CCA.
hsa-miR-101	cholangiocarcinoma(CCA)	Tissue	qRT-PCR			VEGF、COX-2	PMID： 23608225	miR-101 inhibits cholangiocarcinoma angiogenesis by direct targeting of VEGF mRNA 3'untranslated region and by repression of VEGF gene transcription through inhibition of COX-2.
hsa-miR-138	cholangiocarcinoma(CCA)	Tissue	qRT-PCR			RhoC	PMID： 23446431	RhoC upregulation induced by miR-138 downregulation promotes the malignant progression of CC cells and the underlying mechanisms of this effect involve the increase in the expression of p-ERK/MMP-2/MMP-9. Consequently, miR-138/RhoC is a potential target for the clinical diagnosis and treatment of CC.
hsa-miR-144	cholangiocarcinoma(CCA)	Tissue	qRT-PCR			LIS1	PMID: 25479763	Our results showed that miR-144 was reduced in CCA tissues and suggested that miR-144 may be an essential suppresser of CCA cell proliferation and invasion through targeting LIS1.
hsa-miR-152	cholangiocarcinoma(CCA)	Tissue	qRT-PCR			DNMT-1	PMID： 20146264	These data indicate that IL-6 can regulate the activity of DNMT-1 and expression of methylation-dependent tumor suppressor genes by modulation of miR-148a and miR-152, and provide a link between this inflammation-associated cytokine and oncogenesis in cholangiocarcinoma.
hsa-miR-148a	cholangiocarcinoma(CCA)	Tissue	qRT-PCR			DNMT-1	PMID： 20146264
hsa-miR-370	cholangiocarcinoma(CCA)	Tissue	qRT-PCR			WNT10B	PMID： 23110045	the paternal allele of miR-370 is normally silenced through genomic imprinting and that the overexpression of IL-6 in CCA effectively suppresses the expression of miR-370 from the maternal allele, lending support to the theory that miR-370 silencing in human CCA follows a classic two-hit mechanism.
hsa-miR-371	cholangiocarcinoma(CCA)	Tissue	qRT-PCR			MAP3K8	PMID： 17621267	Overexpression of IL-6 reduced miR-370 expression and reinstated MAP3K8 expression in vitro as well as in tumor cell xenografts in vivo. Thus, IL-6 may contribute to tumor growth by modulation of expression of selected miRNAs, such as miR-370. These studies define a mechanism by which inflammation-associated cytokines can epigenetically modulate gene expression and directly contribute to tumor bi…
hsa-miR-125b	cholangiocarcinoma(CCA)	Tissue	qRT-PCR			IL-6、IL-6R、IGF1R	PMID： 26455324	miR-99a and miR-125b in CCA by regulating both inflammation and stem-like properties. Our findings showed potential links between miRNAs and inflammation, and provide a potential treatment strategy for developing an miRNA-based therapy via IL-6/STAT3 targeting for CCA.
hsa-miR-99a	cholangiocarcinoma(CCA)	Tissue	qRT-PCR			IL-6、IL-6R、IGF1R	PMID： 26455324
hsa-miR-410	cholangiocarcinoma(CCA)	Tissue	qRT-PCR			XIAP	PMID: 17621267	IL-6 may contribute to tumor growth by modulation of expression of selected miRNAs, such as miR-370. These studies define a mechanism by which inflammation-associated cytokines can epigenetically modulate gene expression and directly contribute to tumor biology.
hsa-miR-494	cholangiocarcinoma(CCA)	Tissue	qRT-PCR			CDK6	PMID: 21809359	Our findings demonstrate that miR-494 is down-regulated in CCA and that its up-regulation induces cancer cell growth retardation through multiple targets involved in the G1-S transition. These findings support the paradigm that miRs are salient cellular signaling pathway modulators, and thus represent attractive therapeutic targets.
hsa-miR-200b/c	cholangiocarcinoma(CCA)、intrahepatic cholangiocarcinoma(iCCA)	Tissue	qRT-PCR			SUZ12、ROCK2、 NCAM1	PMID：24169343	miR-200b/c regulated migration and invasion capacities by directly targeting rho-kinase 2 and regulated tumorigenic properties by directly targeting SUZ12
hsa-miR-124	intrahepatic cholangiocarcinoma(iCCA)	Tissue	qRT-PCR			SMYD3	PMID： 22819820	low miR-124 levels mediated by HCVc via DNMT1 promote ICC cell migration and invasion by targeting SMYD3.
hsa-miR-373	hilar cholangiocarcinoma(hCCA)	Tissue	qRT-PCR			MBD2	PMID: 21086164	miR-373 is one negative regulator of MBD2. In hilar cholangiocarcinoma, down-expression of miR-373 leads to increase of MBD2, which in turn suppresses the methylation-mediated gene such as RASSF1A.

## Sheet: 3.0
Supplementary Table 9. Dysregulated miRNAs in BTC
No.	miRNA_name	Source	Method	PubMed ID	suppressing/promoting	Expression
1	hsa-let-7c	Tissue	qRT-PCR	PMID: 29445149	suppressing	down-expression
2	hsa-miR-101	Tissue	qRT-PCR	PMID: 26299768	suppressing	down-expression
3	hsa-miR-101	Tissue	qRT-PCR	PMID: 23608225	suppressing	down-expression
4	hsa-miR-122	Blood	qRT-PCR	PMID: 31115511	suppressing	down-expression
5	hsa-miR-122	Tissue	qRT-PCR	PMID: 26686459	suppressing	down-expression
6	hsa-miR-122	Tissue	qRT-PCR	PMID: 27472451	suppressing	down-expression
7	hsa-miR-124	Tissue	qRT-PCR	PMID: 28270130	suppressing	down-expression
8	hsa-miR-124	Tissue	qRT-PCR	PMID: 22819820	suppressing	down-expression
9	hsa-miR-124-3p	Tissue	qRT-PCR	PMID: 30989656	suppressing	down-expression
10	hsa-miR-124-3p	Tissue	qRT-PCR	PMID: 31951299	suppressing	down-expression
11	hsa-miR-1246	serum	miRNAs array, qRT-PCR	PMID: 34112884	promoting	over-expression
12	hsa-miR-125a-5p	Tissue	qRT-PCR	PMID: 24147037	promoting	over-expression
13	hsa-miR-125b-5p	Tissue	qRT-PCR	PMID: 29438839	promoting	over-expression
14	hsa-miR-126	Tissue	qRT-PCR	PMID: 23458262	promoting	over-expression
15	hsa-miR-126-3p	Tissue	qRT-PCR	PMID: 33639676	suppressing	down-expression
16	hsa-miR-129-2-3p	Tissue	qRT-PCR	PMID: 32231727	suppressing	down-expression
17	hsa-miR-130a	Tissue	qRT-PCR	PMID: 24953832	suppressing	down-expression
18	hsa-miR-132-3p	Tissue	qRT-PCR	PMID: 31638221	promoting	over-expression
19	hsa-miR-133b	Tissue	qRT-PCR	PMID: 31978895	suppressing	down-expression
20	hsa-miR-135a-5p	Tissue	qRT-PCR	PMID: 24903309	suppressing	down-expression
21	hsa-miR-137	Tissue	qRT-PCR	PMID: 31985024	suppressing	down-expression
22	hsa-miR-138	Tissue	qRT-PCR	PMID: 31663629	suppressing	down-expression
23	hsa-miR-138	Tissue	qRT-PCR	PMID: 23446431	suppressing	down-expression
24	hsa-miR-140-5p	Tissue	qRT-PCR	PMID: 30243712	promoting	over-expression
25	hsa-miR-141	plasma, Tissue	qRT-PCR	PMID: 35710767	promoting	over-expression
26	hsa-miR-145	Tissue	qRT-PCR	PMID: 26255969	suppressing	down-expression
27	hsa-miR-146a-5p	Tissue	qRT-PCR	PMID: 33797690	suppressing	down-expression
28	hsa-miR-146b-5p	Cell line	qRT-PCR	PMID: 34610483	suppressing	down-expression
29	hsa-miR-146b-5p	Tissue	qRT-PCR	PMID: 25760482	suppressing	down-expression
30	hsa-miR-148a	Tissue	qRT-PCR	PMID: 20146264	suppressing	down-expression
31	hsa-miR-150	Blood	qRT-PCR	PMID: 33161598	suppressing	down-expression
32	hsa-miR-150-5p	Blood	qRT-PCR	PMID: 27658773	suppressing	down-expression
33	hsa-miR-150-5p	Blood, Bile, Tissue, Cell line	qRT-PCR	PMID: 27658773	suppressing	down-expression
34	hsa-miR-151-3p	Tissue	qRT-PCR	PMID: 23458262	suppressing	down-expression
35	hsa-miR-152	Tissue	qRT-PCR	PMID: 20146264	suppressing	down-expression
36	hsa-miR-155	Tissue	qRT-PCR	PMID: 23660842	promoting	over-expression
37	hsa-miR-16	Tissue	qRT-PCR	PMID: 28915618	suppressing	down-expression
38	hsa-miR-17-92	Tissue	qRT-PCR	PMID: 25239565	promoting	over-expression
39	hsa-miR-181b-5p	Tissue	qRT-PCR	PMID: 34169384	promoting	over-expression
40	hsa-miR-181c	Tissue	qRT-PCR	PMID: 27533020	promoting	over-expression
41	hsa-miR-182	Tissue	qRT-PCR	PMID: 24445397	promoting	over-expression
42	hsa-miR-186	Tissue	qRT-PCR	PMID: 34337058	suppressing	down-expression
43	hsa-miR-186-5p	Tissue	qRT-PCR	PMID: 31180332	suppressing	down-expression
44	hsa-miR-186-5p	Tissue	qRT-PCR	PMID: 33502823	suppressing	down-expression
45	hsa-miR-187	plasma, Tissue	microarrays, qRT-PCR	PMID: 25861754	promoting	over-expression
46	hsa-miR-18a	Tissue	qRT-PCR	PMID: 32894543	promoting	over-expression
47	hsa-miR-18a-5p	Tissue	qRT-PCR	PMID: 33557774	promoting	over-expression
48	hsa-miR-191	Tissue	qRT-PCR	PMID: 30235453	promoting	over-expression
49	hsa-miR-191	Tissue	qRT-PCR	PMID: 28194813	promoting	over-expression
50	hsa-miR-1914-5p	Tissue	qRT-PCR	PMID: 31590696	suppressing	down-expression
51	hsa-miR-192	serum	qRT-PCR	PMID: 25131257	promoting	over-expression
52	hsa-miR-195	Tissue	qRT-PCR	PMID: 34510808	promoting	over-expression
53	hsa-miR-195	Tissue	qRT-PCR	PMID: 29552225	suppressing	down-expression
54	hsa-miR-19b-3p	Tissue,Blood	qRT-PCR	PMID: 32315652	promoting	over-expression
55	hsa-miR-200	Tissue	qRT-PCR	PMID: 26479153	suppressing	down-expression
56	hsa-miR-200a	Tissue	qRT-PCR	PMID: 26586458	suppressing	down-expression
57	hsa-miR-200a/b/c/429	Tissue	microarrays, qRT-PCR	PMID: 24169343	suppressing	down-expression
58	hsa-miR-200c	Tissue	qRT-PCR	PMID: 22707408	suppressing	down-expression
59	hsa-miR-200c	Cell line	qRT-PCR	PMID: 26855082	suppressing	down-expression
60	hsa-miR-202	plasma, Tissue	microarrays, qRT-PCR	PMID: 25861754	promoting	over-expression
61	hsa-miR-203	Tissue	qRT-PCR	PMID: 26464713	suppressing	down-expression
62	hsa-miR-204	Tissue	qRT-PCR	PMID: 28199974	suppressing	down-expression
63	hsa-miR-204	Tissue	qRT-PCR	PMID: 19070389	suppressing	down-expression
64	hsa-miR-204	Tissue	qRT-PCR	PMID: 19070389	suppressing	down-expression
65	hsa-miR-204	Tissue	qRT-PCR	PMID: 24280681	suppressing	down-expression
66	hsa-miR-20a	Tissue	qRT-PCR	PMID: 23665284	promoting	over-expression
67	hsa-miR-21	Cell line	qRT-PCR	PMID: 32626749	promoting	over-expression
68	hsa-miR-21	Tissue	qRT-PCR	PMID: 24699315	promoting	over-expression
69	hsa-miR-21	Tissue	qRT-PCR	PMID: 22770403	promoting	over-expression
70	hsa-miR-21	Blood	qRT-PCR	PMID: 25803229	promoting	over-expression
71	hsa-miR-21	Tissue	qRT-PCR	PMID: 22213145	promoting	over-expression
72	hsa-miR-21	Tissue	qRT-PCR	PMID: 25769721	promoting	over-expression
73	hsa-miR-21	Tissue	qRT-PCR	PMID: 26191158	promoting	over-expression
74	hsa-miR-21	Tissue	qRT-PCR	PMID: 16762633	promoting	over-expression
75	hsa-miR-21	Tissue	qRT-PCR	PMID: 23254774	promoting	over-expression
76	hsa-miR-21	Tissue	qRT-PCR	PMID: 24699315	promoting	over-expression
77	hsa-miR-21	Tissue	qRT-PCR	PMID: 23417858	promoting	over-expression
78	hsa-miR-21	Tissue	qRT-PCR	PMID: 19296468	promoting	over-expression
79	hsa-miR-21	Tissue	qRT-PCR	PMID: 23480766	promoting	over-expression
80	hsa-miR-21	Tissue	qRT-PCR	PMID: 23621247	promoting	over-expression
81	hsa-miR-21	Tissue	qRT-PCR	PMID: 22213236	promoting	over-expression
82	hsa-miR-210	Tissue	qRT-PCR	PMID: 29953500	promoting	over-expression
83	hsa-miR-210	Tissue	qRT-PCR	PMID: 30214622	suppressing	down-expression
84	hsa-miR-212	Tissue	qRT-PCR	PMID: 28105112	suppressing	down-expression
85	hsa-miR-214	Tissue	qRT-PCR	PMID: 22540680	suppressing	down-expression
86	hsa-miR-216a-3p	Tissue	qRT-PCR	PMID: 33544468	suppressing	down-expression
87	hsa-miR-218-5p	Tissue	qRT-PCR	PMID: 25569100	suppressing	down-expression
88	hsa-miR-22	Tissue	qRT-PCR	PMID: 29406621	suppressing	down-expression
89	hsa-miR-221	Tissue,Blood	qRT-PCR	PMID: 27685844	promoting	over-expression
90	hsa-miR-221	Cell line	qRT-PCR	PMID: 26501139	promoting	over-expression
91	hsa-miR-224	Tissue,Blood	qRT-PCR	PMID: 26573191	promoting	over-expression
92	hsa-miR-23b-3p	Tissue	qRT-PCR	PMID: 33913242	suppressing	down-expression
93	hsa-miR-24	Tissue	qRT-PCR	PMID: 28087162	promoting	over-expression
94	hsa-miR-243	plasma, Tissue	microarrays, qRT-PCR	PMID: 25861754	suppressing	down-expression
95	hsa-miR-25	Tissue	qRT-PCR	PMID: 21953056	promoting	over-expression
96	hsa-miR-26a	Tissue	qRT-PCR	PMID: 22484120	promoting	over-expression
97	hsa-miR-26a	Cell line	qRT-PCR	PMID: 25691459	promoting	over-expression
98	hsa-miR-26a	Tissue	qRT-PCR	PMID: 24682444	suppressing	down-expression
99	hsa-miR-26a	Tissue	qRT-PCR	PMID: 27833076	suppressing	down-expression
100	hsa-miR-26a-5p	Tissue	qRT-PCR	PMID: 32435051	suppressing	down-expression
101	hsa-miR-26b	Cell line	qRT-PCR	PMID: 25691459	promoting	over-expression
102	hsa-miR-296	Tissue	qRT-PCR	PMID: 20564213	suppressing	down-expression
103	hsa-miR-29a	Tissue	qRT-PCR	PMID: 28118648	promoting	over-expression
104	hsa-miR-29a	Tissue	qRT-PCR	PMID: 26441331	suppressing	down-expression
105	hsa-miR-29b	Tissue	qRT-PCR	PMID: 33601338	suppressing	down-expression
106	hsa-miR-29b	Tissue	qRT-PCR	PMID: 30377134	suppressing	down-expression
107	hsa-miR-29b	Cell line	qRT-PCR	PMID: 32790250	suppressing	down-expression
108	hsa-miR-31	Tissue	qRT-PCR	PMID: 24223656	promoting	over-expression
109	hsa-miR-3173-5p	Tissue	qRT-PCR	PMID: 34647226	suppressing	down-expression
110	hsa-miR-320	Tissue	qRT-PCR	PMID: 19070389	suppressing	down-expression
111	hsa-miR-340-5p	Tissue	qRT-PCR	PMID: 33491760	suppressing	down-expression
112	hsa-miR-345-5p	Tissue	qRT-PCR	PMID: 30876691	suppressing	down-expression
113	hsa-miR-34a	Tissue	qRT-PCR	PMID: 34999254	suppressing	down-expression
114	hsa-miR-34a	Tissue	qRT-PCR	PMID: 26077733	suppressing	down-expression
115	hsa-miR-34a	Tissue	qRT-PCR	PMID: 21440549	suppressing	down-expression
116	hsa-miR-34a	Tissue	qRT-PCR	PMID: 24078448	suppressing	down-expression
117	hsa-miR-361-5p	Tissue	qRT-PCR	PMID: 31539122	suppressing	down-expression
118	hsa-miR-370	Tissue	qRT-PCR	PMID: 17621267	suppressing	down-expression
119	hsa-miR-373	Tissue	qRT-PCR	PMID: 32125086	suppressing	down-expression
120	hsa-miR-373	Tissue	qRT-PCR	PMID: 22876037	suppressing	down-expression
121	hsa-miR-373	Tissue	qRT-PCR	PMID: 21165562	suppressing	down-expression
122	hsa-miR-376a-3p	Tissue	qRT-PCR	PMID: 35022330	suppressing	down-expression
123	hsa-miR-376c	Tissue	qRT-PCR	PMID: 23922722	suppressing	down-expression
124	hsa-miR-383	Tissue	qRT-PCR	PMID: 30145803	promoting	over-expression
125	hsa-miR-3913-5p	Tissue	qRT-PCR	PMID: 33490245	promoting	over-expression
126	hsa-miR-410	Tissue	qRT-PCR	PMID: 27259577	suppressing	down-expression
127	hsa-miR-424-5p	Tissue	qRT-PCR	PMID: 31360102	suppressing	down-expression
128	hsa-miR-432-5p	Tissue	qRT-PCR	PMID: 34898474	suppressing	down-expression
129	hsa-miR-433	Tissue	qRT-PCR	PMID: 29406621	suppressing	down-expression
130	hsa-miR-451a	serum	miRNAs array, qRT-PCR	PMID: 34112884	suppressing	down-expression
131	hsa-miR-490-3p	Tissue	qRT-PCR	PMID: 30886152	suppressing	down-expression
132	hsa-miR-494	Cell line	qRT-PCR	PMID: 22785131	suppressing	down-expression
133	hsa-miR-505	Tissue	qRT-PCR	PMID: 33301605	suppressing	down-expression
134	hsa-miR-551b	Tissue	qRT-PCR	PMID: 29956786	suppressing	down-expression
135	hsa-miR-551b-3p	Tissue	qRT-PCR	PMID: 31199052	suppressing	down-expression
136	hsa-miR-556-5p	Tissue	qRT-PCR	PMID: 33675150	suppressing	down-expression
137	hsa-miR-567	Tissue	qRT-PCR	PMID: 33675150	suppressing	down-expression
138	hsa-miR-590-3p	Tissue, Blood	qRT-PCR	PMID: 28423728	suppressing	down-expression
139	hsa-miR-605	Tissue	qRT-PCR	PMID: 25131931	suppressing	down-expression
140	hsa-miR-612	Tissue	qRT-PCR	PMID: 32505707	suppressing	down-expression
141	hsa-miR-637	Tissue	qRT-PCR	PMID: 29565483	suppressing	down-expression
142	hsa-miR-874	Tissue	qRT-PCR	PMID: 33476715	suppressing	down-expression
143	hsa-miR-876	Tissue	qRT-PCR	PMID: 31409772	suppressing	down-expression
144	hsa-miR-885-5p	Tissue	qRT-PCR	PMID: 34170484	suppressing	down-expression
145	hsa-miR-92b	Tissue	qRT-PCR	PMID: 29749758	promoting	over-expression
146	hsa-miR-96	Tissue	qRT-PCR	PMID: 28098904	promoting	over-expression

## Sheet: Sheet1
Dysregulated BTC miRNA
